# Supplementary material for: Protein phosphatase PP1 regulation of RNA polymerase II transcription termination and allelic exclusion of VSG genes in trypanosomes
Source: Nucleic Acids Res. 2024 May 23;52(12):6866–85. doi: 10.1093/nar/gkae392 (PMC11229358; doi:10.1093/nar/gkae392)
Supplement: gkae392_Supplemental_Files [file gkae392_supplemental_files.zip]

Archive with 6 entries (6 files):
- Supplemental Figures Plus Legends 032724.pdf
- Supporting Information Table legends.docx
- Table S1.xlsx
- Table S2.xlsx
- Table S3.xlsx
- Table S4.xlsx
