# Supplementary material for: Protein phosphatase PP1 regulation of RNA polymerase II transcription termination and allelic exclusion of VSG genes in trypanosomes
Source: Nucleic Acids Res. 2024 May 23;52(12):6866–85. doi: 10.1093/nar/gkae392 (PMC11229358; doi:10.1093/nar/gkae392)
Supplement: gkae392_Supplemental_Files [file gkae392_supplemental_files.zip › Table S1.xlsx]

## Sheet: opt_final_PP1minus1_RNAiplusTet
	pvalue	padj	log2FoldChange	averageFPKM_mutant	averageFPKM_wildType	Chr	Start	End	Direction	Description
Tb427.05.5050-t26_1	5.24e-13	7.51e-12	8.65289	0.00469292	1.01e-05	Tb427_05_v4	1521434	1523035	-	unspecified product
Tb427tmp.244.1310-t26_1	1.85e-12	2.5e-11	8.43108	0.00426234	1.07e-05	Tb427_09_v4	2686604	2688113	+	variant surface glycoprotein (VSG)%2C frameshifted and degenerate
Tb427.03.320-t26_1	9.9e-12	1.23e-10	8.29429	0.00196944	0	Tb427_03_v4	59394	60918	+	variant surface glycoprotein%2C point mutation
Tb427.06.5630-t26_1	8.03e-12	1.01e-10	8.21295	0.00367711	1.13e-05	Tb427_06_v4	1566900	1568406	-	variant surface glycoprotein%2C frameshift
Tb427.BES65.12:pseudogenic_transcript	3.67e-11	4.28e-10	8.08278	0.00282246	0	Tb427_telo65_v2	46395	47317	+	expression site-associated gene 3 (ESAG3%2C pseudogene)%2C putative
Tb427.BES153.14:mRNA	0	0	8.01964	0.247317	0.000916893	Tb427_telo153_v2	53771	55300	+	variant surface glycoprotein (VSG)
Tb427.BES65.13:mRNA	0	0	7.95194	0.247061	0.000956324	Tb427_telo65_v2	47508	49037	+	variant surface glycoprotein (VSG)
Tb427.03.470-t26_1	2.17e-10	2.3e-09	7.84909	0.00142116	0	Tb427_03_v4	100506	102065	+	variant surface glycoprotein%2C point mutation
Tb427.BES129.14:mRNA	1.07e-278	3.43e-276	7.81951	0.12377	0.000527205	Tb427_telo129_v2	48755	50338	+	variant surface glycoprotein (VSG)
Tb427tmp.244.0870-t26_1	6.86e-10	6.81e-09	7.77244	0.00143459	0	Tb427_09_v4	2792919	2794379	-	variant surface glycoprotein (VSG)%2C frameshifted
Tb427.03.370-t26_1	1.32e-19	3.02e-18	7.69214	0.00660206	3.01e-05	Tb427_03_v4	76832	78463	+	variant surface glycoprotein (VSG%2C atypical)%2C putative
Tb427tmp.160.0120-t26_1	8.19e-43	3.83e-41	7.66237	0.0156963	7.46e-05	Tb427_09_v4	264312	265880	+	variant surface glycoprotein (VSG)%2C point mutation
Tb427tmp.244.0660-t26_1	6.15e-10	6.14e-09	7.64919	0.00121911	0	Tb427_09_v4	2854627	2856203	-	lytic factor resistance-like protein (VSRA)%2C frameshifted and point mutation
Tb427.BES126.14:pseudogenic_transcript	6.79e-10	6.76e-09	7.63992	0.00206264	0	Tb427_telo126_v2	54452	55378	+	expression site-associated gene 3 (ESAG3%2C pseudogene)%2C putative
Tb427tmp.244.0560-t26_1	1.03e-09	9.89e-09	7.63545	0.0035051	0	Tb427_09_v4	2889303	2889848	-	variant surface glycoprotein (VSG)%2C degenerate
Tb427tmp.244.1130-t26_1	2.76e-10	2.88e-09	7.62151	0.00276321	1.28e-05	Tb427_09_v4	2734763	2736094	-	variant surface glycoprotein (VSG)%2C point mutation
Tb427.BES5.13:mRNA	1.17e-199	2.78e-197	7.61953	0.0858815	0.00042014	Tb427_telo3_v2	46370	47800	+	variant surface glycoprotein (VSG)
Tb427tmp.244.1390-t26_1	5.57e-64	4.23e-62	7.61373	0.024062	0.000119349	Tb427_09_v4	2669314	2670868	+	variant surface glycoprotein (VSG)%2C frameshifted
Tb427.BES10.8:mRNA	1.14e-110	1.47e-108	7.59445	0.0446725	0.000223632	Tb427_telo10_v1	23567	25069	+	variant surface glycoprotein (VSG)%2C putative
Tb427tmp.11.0015-t26_1	3.78e-10	3.89e-09	7.5844	0.00347384	1.57e-05	Tb427_11_01_v4	4897624	4898652	+	unspecified product
Tb427tmp.244.1200-t26_1	4.36e-19	9.64e-18	7.57799	0.0112383	5.78e-05	Tb427_09_v4	2717790	2718675	-	variant surface glycoprotein%2C truncated
Tb427tmp.244.0060-t26_1	3.57e-10	3.69e-09	7.57294	0.00255799	1.23e-05	Tb427_09_v4	3025732	3027119	-	variant surface glycoprotein (VSG)%2C degenerate and frameshifted
Tb427.03.440-t26_1	5.02e-13	7.21e-12	7.55262	0.00415186	2.14e-05	Tb427_03_v4	95563	97136	+	variant surface glycoprotein (VSG)%2C putative
Tb427tmp.244.1840-t26_1	8.65e-13	1.21e-11	7.48957	0.0102316	5.52e-05	Tb427_09_v4	2532291	2532902	+	UDP-Gal or UDP-GlcNAc-dependent glycosyltransferase%2C putative
Tb427.BES28.15:mRNA	6.2e-205	1.55e-202	7.48381	0.0846812	0.000454885	Tb427_telo28_v2	49354	50784	+	variant surface glycoprotein (VSG)
Tb427tmp.142.0060-t26_1	7.46e-10	7.32e-09	7.4433	0.00797896	4.19e-05	Tb427_09_v4	95151	95558	+	variant surface glycoprotein (VSG%2C pseudogene)%2C putative
Tb427tmp.244.1230-t26_1	2.32e-09	2.12e-08	7.41619	0.00109712	0	Tb427_09_v4	2710514	2712004	-	variant surface glycoprotein (VSG%2C pseudogene)%2C putative
Tb427tmp.244.1380-t26_1	3.26e-18	6.74e-17	7.4079	0.00570289	3.13e-05	Tb427_09_v4	2672550	2674099	+	variant surface glycoprotein (VSG)%2C degenerate and frameshifted
Tb427tmp.244.1240-t26_1	2.66e-09	2.42e-08	7.38865	0.00127758	0	Tb427_09_v4	2708180	2709436	-	hypothetical protein%2C conserved%2C degenerate
Tb427.06.5420-t26_1	7.39e-18	1.49e-16	7.3574	0.00538501	3.21e-05	Tb427_06_v4	1500201	1501787	-	variant surface glycoprotein%2C degenerate
Tb427tmp.354.0260-t26_1	9.95e-18	2e-16	7.35093	0.00538797	3.07e-05	Tb427_09_v4	74298	75875	+	variant surface glycoprotein (VSG%2C pseudogene)%2C putative
Tb427tmp.244.1000-t26_1	3.93e-09	3.49e-08	7.32083	0.00106281	0	Tb427_09_v4	2760755	2762197	-	variant surface glycoprotein (VSG%2C atypical)%2C putative
Tb427tmp.244.0150-t26_1	4.24e-12	5.49e-11	7.25199	0.00325185	2.03e-05	Tb427_09_v4	2999515	3001140	-	variant surface glycoprotein (VSG%2C pseudogene)%2C putative
Tb427tmp.v1.0970-t26_1	7.05e-09	6.03e-08	7.25031	0.0029049	0	Tb427_09_v4	2998195	2998698	-	hypothetical protein
Tb427.BES122.11:mRNA	1.09e-100	1.35e-98	7.2374	0.0361762	0.000230567	Tb427_telo122_v2	49442	50890	+	variant surface glycoprotein (VSG)
Tb427tmp.v2.0300-t26_1	7.64e-09	6.49e-08	7.21112	0.00363255	0	Tb427_09_v4	2713607	2713998	-	variant surface glycoprotein (VSG)%2C frameshifted and point mutation
Tb427tmp.11.0016-t26_1	8.58e-09	7.24e-08	7.20046	0.00099377	0	Tb427_11_01_v4	4900555	4901970	+	unspecified product
Tb427.BES29.9:mRNA	0	0	7.19304	0.335432	0.00220392	Tb427_telo29_v3	38875	40275	+	variant surface glycoprotein (VSG)
Tb427.BES126.15:mRNA	0	0	7.18083	0.198245	0.0013141	Tb427_telo126_v2	56567	57976	+	variant surface glycoprotein (VSG)
Tb427tmp.244.1050-t26_1	1.34e-08	1.1e-07	7.13897	0.00178648	0	Tb427_09_v4	2748533	2749288	+	variant surface glycoprotein (VSG)%2C fragment
Tb427.05.5090-t26_1	1.85e-08	1.48e-07	7.10699	0.000868239	0	Tb427_05_v4	1531568	1533094	-	variant surface glycoprotein%2C degenerate
Tb427.03.330-t26_1	2.12e-08	1.69e-07	7.10188	0.000853212	0	Tb427_03_v4	62715	64260	+	variant surface glycoprotein%2C degenerate
Tb427tmp.160.0030-t26_1	5.42e-09	4.69e-08	7.10073	0.0016732	1.1e-05	Tb427_09_v4	237818	239348	+	variant surface glycoprotein (VSG)%2C degenerate and frameshifted
Tb427.05.4980-t26_1	1.44e-19	3.28e-18	7.07571	0.00692834	4.88e-05	Tb427_05_v4	1503759	1505111	-	variant surface glycoprotein%2C frameshift
Tb427.05.4990-t26_1	6.97e-09	5.97e-08	7.06548	0.00159955	1.04e-05	Tb427_05_v4	1507828	1509387	-	variant surface glycoprotein%2C degenerate
Tb427.05.5150-t26_1	2.05e-08	1.64e-07	7.05764	0.0008339	0	Tb427_05_v4	1549196	1550727	-	variant surface glycoprotein%2C degenerate
Tb427tmp.244.0220-t26_1	2.92e-08	2.27e-07	7.03462	0.000988915	0	Tb427_09_v4	2984602	2985872	+	variant surface glycoprotein (VSG)%2C degenerate and frameshifted
Tb427tmp.244.0780-t26_1	3.13e-40	1.36e-38	7.00282	0.0117591	8.72e-05	Tb427_09_v4	2819879	2821392	+	variant surface glycoprotein (VSG)%2C frameshifted
Tb427.05.4000-t26_1	6.92e-26	2.07e-24	6.99337	0.0223982	0.000170011	Tb427_05_v4	1239025	1239519	+	hypothetical protein
Tb427.08.280-t26_1	4.57e-16	8.36e-15	6.99079	0.00492436	3.71e-05	Tb427_08_v4	65806	67149	+	variant surface glycoprotein (VSG)%2C putative
Tb427tmp.244.1340-t26_1	4.59e-08	3.43e-07	6.96056	0.00118901	0	Tb427_09_v4	2681905	2682912	+	expression site-associated gene 3 (ESAG3)%2C degenerate and frameshifted
Tb427.BES59.12:mRNA	2.81e-72	2.32e-70	6.95504	0.0215425	0.000168546	Tb427_telo59_v2	51405	52904	+	variant surface glycoprotein (VSG)
Tb427.03.5860-t26_1	4.15e-11	4.8e-10	6.93376	0.00261783	1.99e-05	Tb427_03_v4	1642503	1644123	-	variant surface glycoprotein%2C frameshift
Tb427tmp.v2.0280-t26_1	1.5e-07	1e-06	6.92029	0.00341147	0	Tb427_09_v4	2668050	2668392	+	variant surface glycoprotein (VSG)%2C frameshifted fragment
Tb427.07.140-t26_1	5.67e-08	4.16e-07	6.90528	0.000740923	0	Tb427_07_v4	8077	9627	+	variant surface glycoprotein%2C degenerate
Tb427tmp.354.0090-t26_1	2.23e-15	3.91e-14	6.88161	0.00410282	3.35e-05	Tb427_09_v4	25411	26910	+	variant surface glycoprotein (VSG)%2C putative
Tb427tmp.244.0410-t26_1	2.73e-08	2.13e-07	6.86279	0.00472474	3.65e-05	Tb427_09_v4	2936854	2937315	-	hypothetical protein%2C conserved
Tb427tmp.57.0015-t26_1	7.88e-11	8.75e-10	6.84489	0.00987977	8.02e-05	Tb427_11_01_v4	4627598	4628001	-	variant surface glycoprotein (VSG)%2C frameshifted
Tb427tmp.244.0550-t26_1	2.32e-08	1.83e-07	6.83832	0.00173784	1.31e-05	Tb427_09_v4	2891381	2892610	-	variant surface glycoprotein (VSG)%2C frameshifted and point mutation
Tb427.04.5760-t26_1	5.05e-20	1.17e-18	6.83316	0.00481052	3.97e-05	Tb427_04_v4	1583048	1584693	-	variant surface glycoprotein%2C degenerate
Tb427tmp.v2.0290-t26_1	8.34e-08	5.93e-07	6.82858	0.00306463	0	Tb427_09_v4	2705061	2705417	-	variant surface glycoprotein (VSG)%2C point- mutated fragment
Tb427tmp.244.1780-t26_1	3.21e-46	1.66e-44	6.82389	0.013492	0.00011381	Tb427_09_v4	2553719	2555177	+	variant surface glycoprotein (VSG)%2C degenerate
Tb427tmp.244.0270-t26_1	7.89e-08	5.64e-07	6.82286	0.000722824	0	Tb427_09_v4	2973055	2974556	+	variant surface glycoprotein (VSG)%2C frameshifted
Tb427tmp.244.0530-t26_1	2.79e-08	2.17e-07	6.82002	0.00143924	1.1e-05	Tb427_09_v4	2898739	2900202	-	variant surface glycoprotein (VSG)%2C degenerate
Tb427tmp.244.1740-t26_1	7.21e-42	3.29e-40	6.81941	0.0116786	0.000100759	Tb427_09_v4	2570277	2571788	+	variant surface glycoprotein (VSG)%2C putative
Tb427tmp.244.0750-t26_1	2.94e-08	2.29e-07	6.81514	0.00138182	1.11e-05	Tb427_09_v4	2826905	2828429	+	variant surface glycoprotein (VSG%2C pseudogene)%2C putative
Tb427.BES134.6:mRNA	0	0	6.79678	0.147199	0.0012771	Tb427_telo134_v1	25224	26837	+	variant surface glycoprotein (VSG)
Tb427tmp.244.0690-t26_1	1.25e-07	8.5e-07	6.78618	0.000741807	0	Tb427_09_v4	2844846	2846267	-	variant surface glycoprotein (VSG)%2C degenerate
Tb427tmp.244.0800-t26_1	1.42e-07	9.56e-07	6.77384	0.000686904	0	Tb427_09_v4	2813319	2814851	+	variant surface glycoprotein (VSG)%2C point mutation
Tb427tmp.142.0100-t26_1	1.21e-07	8.31e-07	6.76874	0.000693334	0	Tb427_09_v4	105334	106845	+	variant surface glycoprotein (VSG%2C atypical)%2C putative
Tb427.06.5470-t26_1	1.69e-07	1.12e-06	6.75573	0.000664757	0	Tb427_06_v4	1515457	1517021	-	variant surface glycoprotein%2C degenerate
Tb427tmp.244.1110-t26_1	4.13e-08	3.12e-07	6.74452	0.00133888	1.13e-05	Tb427_09_v4	2737301	2738798	-	variant surface glycoprotein (VSG)%2C degenerate and frameshifted
Tb427tmp.244.1140-t26_1	5.26e-15	9.04e-14	6.74437	0.00374435	3.3e-05	Tb427_09_v4	2730288	2731778	-	variant surface glycoprotein (VSG)%2C degenerate and frameshifted
Tb427tmp.244.0790-t26_1	1.45e-10	1.57e-09	6.74064	0.00262739	2.4e-05	Tb427_09_v4	2816502	2817916	+	variant surface glycoprotein (VSG)%2C frameshifted and point mutation
Tb427tmp.244.1190-t26_1	1.12e-41	5.1e-40	6.73856	0.0108843	9.79e-05	Tb427_09_v4	2719968	2721500	-	variant surface glycoprotein (VSG)%2C frameshifted and point mutation
Tb427.03.5850-t26_1	6.37e-24	1.74e-22	6.73281	0.00654036	6.02e-05	Tb427_03_v4	1639124	1640535	-	variant surface glycoprotein%2C degenerate
Tb427tmp.244.0970-t26_1	2.63e-10	2.76e-09	6.71996	0.00243547	2.2e-05	Tb427_09_v4	2769961	2771460	-	variant surface glycoprotein (VSG)%2C degenerate and frameshifted
Tb427VSG-559	2.85e-50	1.62e-48	6.63367	0.0140903	0.000134192	chr1_telo	13030	14497	+	variant surface glycoprotein (MVSG)
Tb427.06.5780-t26_1	2.69e-07	1.72e-06	6.62891	0.00151877	0	Tb427_06_v4	1604110	1604736	-	variant surface glycoprotein%2C point mutation
Tb427.10.16490-t26_1	2.86e-07	1.82e-06	6.6277	0.000591088	0	Tb427_10_v5	4112594	4114192	+	variant surface glycoprotein (VSG)%2C putative
Tb427.05.5180-t26_1	7.64e-08	5.47e-07	6.62432	0.00167588	1.47e-05	Tb427_05_v4	1557022	1558119	-	UDP-Gal or UDP- GlcNAc-dependent glycosyltransferase%2C degenerate
Tb427tmp.244.0200-t26_1	7.55e-08	5.42e-07	6.62306	0.00114704	1.07e-05	Tb427_09_v4	2988396	2989997	+	variant surface glycoprotein (VSG%2C atypical)%2C putative
Tb427tmp.244.1360-t26_1	4.54e-10	4.62e-09	6.61698	0.00229281	2.17e-05	Tb427_09_v4	2675865	2677352	+	variant surface glycoprotein (VSG)%2C degenerate and frameshifted fragment
Tb427tmp.244.0470-t26_1	5.14e-10	5.19e-09	6.61613	0.00211248	2.06e-05	Tb427_09_v4	2918734	2920344	+	variant surface glycoprotein (VSG)%2C putative
Tb427tmp.v2.0190-t26_1	3.81e-10	3.91e-09	6.61612	0.0277395	0.00027573	Tb427_09_v4	2537717	2537840	+	expression site-associated gene 3 (ESAG3)%2C frameshifted and point-mutated fragment
Tb427tmp.244.1350-t26_1	3.04e-14	4.89e-13	6.61386	0.00337755	3.27e-05	Tb427_09_v4	2679347	2680855	+	variant surface glycoprotein (VSG)%2C point mutation
Tb427tmp.354.0200-t26_1	3.07e-14	4.92e-13	6.57632	0.00358234	3.5e-05	Tb427_09_v4	57171	58557	+	variant surface glycoprotein (VSG%2C pseudogene)%2C putative
Tb427tmp.244.0290-t26_1	5.11e-07	3.09e-06	6.56046	0.000596171	0	Tb427_09_v4	2968110	2969632	+	variant surface glycoprotein (VSG)%2C degenerate and frameshifted
Tb427tmp.244.0930-t26_1	1.98e-22	5.11e-21	6.54973	0.00493642	4.97e-05	Tb427_09_v4	2778701	2780345	-	variant surface glycoprotein (VSG)%2C frameshifted
Tb427tmp.244.0480-t26_1	1.18e-07	8.13e-07	6.54948	0.00122937	1.2e-05	Tb427_09_v4	2915510	2916931	+	variant surface glycoprotein (VSG)%2C degenerate
Tb427tmp.244.0960-t26_1	1.21e-07	8.26e-07	6.54492	0.0011639	1.08e-05	Tb427_09_v4	2773814	2775308	-	variant surface glycoprotein (VSG)%2C degenerate and frameshifted
Tb427tmp.14.0027-t26_1	4.44e-07	2.73e-06	6.54437	0.000746721	0	Tb427_11_01_v4	4644862	4646060	+	variant surface glycoprotein (VSG)%2C frameshifted and interrupted
Tb427tmp.v2.0330-t26_1	1.16e-07	7.96e-07	6.54359	0.00499245	4.63e-05	Tb427_09_v4	2754696	2755045	-	variant surface glycoprotein (VSG)%2C fragment interrupted
Tb427.BES51.12:mRNA	1.22e-82	1.24e-80	6.54328	0.0215908	0.00022122	Tb427_telo51_v2	51060	52559	+	variant surface glycoprotein (VSG)
Tb427.07.120-t26_1	1.89e-07	1.24e-06	6.53816	0.00103706	1.02e-05	Tb427_07_v4	5486	7153	+	variant surface glycoprotein%2C degenerate
Tb427tmp.354.0140-t26_1	3.17e-18	6.61e-17	6.53796	0.00412511	4.25e-05	Tb427_09_v4	37105	38669	+	variant surface glycoprotein (VSG%2C pseudogene)%2C putative
Tb427tmp.244.1440-t26_1	6.15e-07	3.66e-06	6.516	0.000599126	0	Tb427_09_v4	2654415	2655878	-	variant surface glycoprotein (VSG%2C pseudogene)%2C putative
Tb427tmp.v2.0310-t26_1	1.6e-58	1.05e-56	6.50005	0.0160272	0.000170192	Tb427_09_v4	2727484	2728856	-	variant surface glycoprotein (VSG)%2C degenerate and frameshifted
Tb427tmp.v2.0400-t26_1	1.44e-07	9.67e-07	6.49761	0.00121259	1.23e-05	Tb427_09_v4	2874863	2876253	-	variant surface glycoprotein (VSG)%2C degenerate and frameshifted
Tb427tmp.v1.0900-t26_1	6.1e-07	3.64e-06	6.47116	0.00151305	0	Tb427_09_v4	2740043	2740606	+	hypothetical protein
Tb427tmp.354.0210-t26_1	7.51e-07	4.38e-06	6.46839	0.00063182	0	Tb427_09_v4	60506	61850	+	variant surface glycoprotein (VSG%2C pseudogene)%2C putative
Tb427tmp.160.0110-t26_1	1.34e-13	2.01e-12	6.46615	0.00304801	3.21e-05	Tb427_09_v4	261552	263060	+	unspecified product
Tb427tmp.160.0260-t26_1	1.43e-13	2.14e-12	6.43012	0.00339262	3.87e-05	Tb427_09_v4	310156	311478	+	unspecified product
Tb427tmp.244.1680-t26_1	3.54e-114	4.82e-112	6.40391	0.0319219	0.000361596	Tb427_09_v4	2586643	2588024	+	variant surface glycoprotein (VSG)%2C point mutation
Tb427tmp.v2.0200-t26_1	2.85e-62	2.05e-60	6.39019	0.0143889	0.000164521	Tb427_09_v4	2538098	2539715	+	variant surface glycoprotein (VSG)%2C frameshifted and degenerate
Tb427.06.5260-t26_1	3.92e-25	1.13e-23	6.38495	0.0112748	0.000127691	Tb427_06_v4	1456086	1456856	-	variant surface glycoprotein (VSG)%2C putative
Tb427tmp.160.0150-t26_1	5.31e-48	2.9e-46	6.38421	0.0114855	0.000131971	Tb427_09_v4	267954	269468	+	ariant surface glycoprotein (VSG)%2C point mutation
Tb427tmp.v2.0090-t26_1	1.95e-51	1.15e-49	6.37882	0.0122502	0.000141419	Tb427_09_v4	3052628	3054160	-	variant surface glycoprotein (VSG%2C pseudogene)%2C putative
Tb427tmp.244.1530-t26_1	2.28e-09	2.09e-08	6.36838	0.00202886	2.39e-05	Tb427_09_v4	2633974	2635391	-	variant surface glycoprotein (VSG)%2C frameshifted and degenerate
Tb427tmp.354.0180-t26_1	3.39e-09	3.04e-08	6.35365	0.00186557	2.16e-05	Tb427_09_v4	52783	54308	+	variant surface glycoprotein (VSG%2C atypical)%2C putative
Tb427tmp.244.1330-t26_1	3.17e-09	2.84e-08	6.34339	0.00349019	4.11e-05	Tb427_09_v4	2683740	2684548	+	variant surface glycoprotein (VSG)%2C degenerate and frameshifted fragment
Tb427tmp.142.0460-t26_1	1.4e-06	7.79e-06	6.33068	0.000460533	0	Tb427_09_v4	188637	190305	+	variant surface glycoprotein (VSG%2C pseudogene)%2C putative
Tb427tmp.57.0039-t26_1	2.16e-06	1.16e-05	6.31677	0.000618762	0	Tb427_11_01_v4	4558563	4559796	-	variant surface glycoprotein (VSG)%2C frameshifted
Tb427tmp.354.0100-t26_1	6.47e-07	3.83e-06	6.30126	0.00347262	3.99e-05	Tb427_09_v4	27700	28122	+	variant surface glycoprotein%2C fragment
Tb427tmp.244.1700-t26_1	0	0	6.30094	0.12805	0.00156463	Tb427_09_v4	2581720	2583205	+	variant surface glycoprotein (VSG)%2C degenerate and frameshifted
Tb427.BES153.13:pseudogenic_transcript	3.5e-09	3.12e-08	6.29097	0.00306394	3.84e-05	Tb427_telo153_v2	52691	53580	+	expression site-associated gene 3 (ESAG3%2C pseudogene)%2C putative
Tb427.05.5250-t26_1	1.57e-06	8.68e-06	6.28533	0.00248959	0	Tb427_05_v4	1574472	1574772	-	variant surface glycoprotein%2C fragment%2C degenerate
Tb427tmp.244.0050-t26_1	5.63e-13	8.01e-12	6.27589	0.00269667	3.37e-05	Tb427_09_v4	3028232	3029725	-	variant surface glycoprotein (VSG%2C atypical)%2C putative
Tb427tmp.244.0680-t26_1	4.79e-07	2.92e-06	6.27267	0.0010821	1.27e-05	Tb427_09_v4	2847560	2848891	-	variant surface glycoprotein (VSG)%2C frameshifted fragment
Tb427.06.5710-t26_1	8.39e-43	3.91e-41	6.26677	0.00948462	0.000119547	Tb427_06_v4	1588161	1589711	-	variant surface glycoprotein%2C degenerate
Tb427tmp.244.0130-t26_1	9.56e-68	7.44e-66	6.25341	0.016384	0.000206438	Tb427_09_v4	3006578	3008032	-	variant surface glycoprotein (VSG)%2C frameshifted and point mutation
Tb427tmp.244.1090-t26_1	1.21e-12	1.66e-11	6.25328	0.00273447	3.46e-05	Tb427_09_v4	2741945	2743399	+	variant surface glycoprotein (VSG)%2C point mutation
Tb427tmp.244.0390-t26_1	1.59e-19	3.62e-18	6.24772	0.00428497	5.42e-05	Tb427_09_v4	2944932	2946473	-	variant surface glycoprotein (VSG%2C pseudogene)%2C putative
Tb427.BES15.12:mRNA	5.34e-184	1.18e-181	6.23966	0.0437285	0.000557899	Tb427_telo15_v2	45153	46742	+	variant surface glycoprotein (VSG)
Tb427tmp.244.0170-t26_1	3.1e-06	1.62e-05	6.2335	0.00055892	0	Tb427_09_v4	2992397	2993688	+	variant surface glycoprotein (VSG)%2C frameshifted
Tb427.05.5260-t26_1	1.12e-113	1.51e-111	6.23343	0.0264434	0.000339353	Tb427_05_v4	1575285	1576865	-	variant surface glycoprotein%2C point mutation
Tb427.06.5320-t26_1	2.3e-06	1.23e-05	6.23077	0.000522648	0	Tb427_06_v4	1468820	1470198	-	variant surface glycoprotein%2C frameshift
Tb427.03.390-t26_1	1.13e-08	9.37e-08	6.20291	0.00174074	2.25e-05	Tb427_03_v4	81291	82755	+	variant surface glycoprotein%2C degenerate
13J3.03:mRNA	2.65e-06	1.4e-05	6.19715	0.00221924	0	TP13J3	30371	30688	+	hypothetical protein
Tb427tmp.244.1280-t26_1	7.99e-07	4.62e-06	6.172	0.000903575	1.15e-05	Tb427_09_v4	2698478	2699964	-	variant surface glycoprotein (VSG)%2C frameshifted and degenerate
Tb427.03.410-t26_1	1.46e-12	1.99e-11	6.1714	0.00233329	3.07e-05	Tb427_03_v4	88379	89987	+	variant surface glycoprotein%2C degenerate
Tb427tmp.244.1260-t26_1	4.28e-37	1.7e-35	6.16521	0.00794215	0.000106034	Tb427_09_v4	2702243	2703812	-	variant surface glycoprotein (VSG)%2C frameshifted and degenerate
Tb427.04.5650-t26_1	4.38e-06	2.21e-05	6.1634	0.000421623	0	Tb427_04_v4	1545720	1547339	-	variant surface glycoprotein%2C degenerate
Tb427.BES56.13:mRNA	0	0	6.15543	0.123403	0.00166761	Tb427_telo56_v2	49745	51259	+	variant surfave glycoprotein (VSG)
Tb427tmp.244.1690-t26_1	5.61e-87	5.98e-85	6.14268	0.0213099	0.000289159	Tb427_09_v4	2583985	2585423	+	variant surface glycoprotein (VSG)%2C frameshifted
Tb427tmp.244.1870-t26_1	3.53e-180	7.45e-178	6.14202	0.045107	0.00061292	Tb427_09_v4	2521917	2523383	+	variant surface glycoprotein (VSG)%2C degenerate
Tb427tmp.v2.0060-t26_1	2.86e-12	3.78e-11	6.14139	0.00340105	4.55e-05	Tb427_09_v4	3043105	3044185	-	variant surface glycoprotein (VSG)%2C fragment
Tb427tmp.24.0002-t26_1	5.22e-37	2.06e-35	6.12921	0.00835697	0.000114272	Tb427_11_01_v4	4743113	4744567	-	variant surface glycoprotein (VSG)%2C degenerate
Tb427tmp.244.0500-t26_1	3.79e-06	1.93e-05	6.1266	0.000492574	0	Tb427_09_v4	2909831	2911190	+	variant surface glycoprotein (VSG)%2C degenerate and frameshifted
Tb427.10.16290-t26_1	4.02e-06	2.04e-05	6.12119	0.00163646	0	Tb427_10_v5	4032567	4032974	+	variant surface glycoprotein (VSG%2C pseudogene)%2C putative
Tb427tmp.354.0160-t26_1	2.61e-43	1.26e-41	6.11853	0.00842873	0.000115839	Tb427_09_v4	44109	45826	+	variant surface glycoprotein (VSG%2C pseudogene)%2C putative
Tb427.BES153.1:mRNA	1.5e-32	5.44e-31	6.08591	0.00515095	7.26e-05	Tb427_telo153_v2	2126	4186	+	folate transporter%2C putative
Tb427.BES126.12:mRNA	1.1e-15	1.98e-14	6.08492	0.00478436	6.81e-05	Tb427_telo126_v2	43662	44648	+	expression site-associated gene 1 (ESAG1) protein%2C putative
Tb427.06.5720-t26_1	1.01e-05	4.72e-05	6.07016	0.000767579	0	Tb427_06_v4	1589881	1590721	-	expression site-associated gene 3 (ESAG3)%2C degenerate
Tb427tmp.244.0370-t26_1	5.57e-06	2.75e-05	6.06284	0.00130628	0	Tb427_09_v4	2949079	2949570	-	hypothetical protein
Tb427.05.4750-t26_1	2.34e-06	1.25e-05	6.05873	0.0006583	8.53e-06	Tb427_05_v4	1420480	1422375	-	variant surface glycoprotein%2C degenerate
Tb427tmp.244.1720-t26_1	3.75e-303	1.39e-300	6.05698	0.0848207	0.00122926	Tb427_09_v4	2575172	2576712	+	variant surface glycoprotein (VSG)%2C degenerate and frameshifted
Tb427tmp.160.0130-t26_1	1.7e-08	1.37e-07	6.04325	0.00206003	3.05e-05	Tb427_09_v4	266597	267709	+	expression site-associated gene 3 (ESAG3)%2C degenerate and frameshifted
Tb427VSG-639	1.15e-41	5.2e-40	6.04195	0.0095206	0.000139235	chr1_telo	19497	20937	+	variant surface glycoprotein (MVSG)
Tb427tmp.142.0130-t26_1	1.76e-14	2.88e-13	6.03553	0.003217	4.78e-05	Tb427_09_v4	112711	114131	+	variant surface glycoprotein (VSG%2C pseudogene)%2C putative
Tb427.BES4.4:pseudogenic_transcript	7.44e-06	3.58e-05	6.0233	0.00113246	0	Tb427_telo4_v3	11606	12157	+	expression site-associated gene 3 (ESAG3%2C pseudogene)%2C putative
Tb427.04.5680-t26_1	1.54e-05	6.91e-05	6.0214	0.000362569	0	Tb427_04_v4	1557677	1559404	-	variant surface glycoprotein%2C degenerate
Tb427tmp.244.1620-t26_1	1e-05	4.67e-05	6.01614	0.000415634	0	Tb427_09_v4	2603363	2604853	-	variant surface glycoprotein (VSG)%2C frameshifted and point mutation
Tb427tmp.354.0190-t26_1	1.86e-08	1.49e-07	6.01613	0.0052927	7.98e-05	Tb427_09_v4	55915	56340	+	transferrin-binding protein%2C fragment
Tb427tmp.244.1300-t26_1	1.76e-21	4.4e-20	5.99179	0.00479359	7.2e-05	Tb427_09_v4	2689360	2690744	+	variant surface glycoprotein (VSG)%2C frameshifted and degenerate
Tb427.01.3750-t26_1	2.46e-06	1.31e-05	5.98163	0.00281574	4.02e-05	Tb427_01_v4	803622	804041	-	unspecified product
Tb427tmp.244.0880-t26_1	2.44e-05	0.000103981	5.96807	0.000575988	0	Tb427_09_v4	2790141	2791179	-	variant surface glycoprotein (VSG)%2C degenerate and frameshifted
Tb427.BES4.11:mRNA	5.71e-194	1.29e-191	5.96793	0.0444372	0.000684514	Tb427_telo4_v3	34079	35668	+	variant surface glycoprotein (VSG)
Tb427tmp.244.1830-t26_1	2.54e-80	2.45e-78	5.96023	0.0167898	0.000258984	Tb427_09_v4	2533066	2534610	+	variant surface glycoprotein (VSG%2C atypical)%2C putative
Tb427tmp.244.0420-t26_1	1.03e-05	4.79e-05	5.94424	0.000749571	0	Tb427_09_v4	2935324	2936111	-	variant surface glycoprotein (VSG%2C pseudogene)%2C putative
Tb427.05.5040-t26_1	2.11e-60	1.45e-58	5.93359	0.0117868	0.00018599	Tb427_05_v4	1518594	1520213	-	variant surface glycoprotein%2C point mutation
Tb427.05.180-t26_1	1.62e-11	1.97e-10	5.92852	0.00196059	3.06e-05	Tb427_05_v4	36460	38073	+	variant surface glycoprotein%2C degenerate
Tb427tmp.244.0110-t26_1	8.4e-15	1.42e-13	5.92744	0.00226794	3.58e-05	Tb427_09_v4	3012524	3014382	-	variant surface glycoprotein (VSG)%2C point mutation and frameshifted
Tb427tmp.244.1710-t26_1	5.42e-60	3.69e-58	5.92519	0.0124767	0.000196747	Tb427_09_v4	2578263	2579784	+	variant surface glycoprotein (VSG)%2C degenerate and frameshifted
Tb427tmp.244.0920-t26_1	2.04e-11	2.45e-10	5.92192	0.00210584	3.28e-05	Tb427_09_v4	2780864	2782364	-	variant surface glycoprotein (VSG)%2C frameshifted
Tb427tmp.v2.0220-t26_1	4.9e-35	1.88e-33	5.92159	0.00830705	0.000133021	Tb427_09_v4	2557205	2558598	+	variant surface glycoprotein (VSG)%2C degenerate and frameshifted fragment
Tb427tmp.160.0160-t26_1	2.8e-06	1.47e-05	5.91993	0.000773752	1.17e-05	Tb427_09_v4	272394	273854	+	variant surface glycoprotein (VSG%2C atypical)%2C putative
Tb427tmp.244.1250-t26_1	1.75e-32	6.33e-31	5.91776	0.00684545	0.000109219	Tb427_09_v4	2706463	2707995	-	variant surface glycoprotein (VSG)%2C frameshifted and point mutation
Tb427.BES98.12:mRNA	3.47e-195	8.04e-193	5.90957	0.0462353	0.000742174	Tb427_telo98_v2	39407	40987	+	variant surface glycoprotein (VSG)
Tb427tmp.244.0700-t26_1	1.37e-05	6.19e-05	5.9076	0.000714496	0	Tb427_09_v4	2841445	2842251	-	expression site-associated gene 3 (ESAG3)%2C frameshifted and point-mutated fragment
Tb427tmp.142.0050-t26_1	1.5e-38	6.15e-37	5.89907	0.00751621	0.00012131	Tb427_09_v4	93007	94658	+	variant surface glycoprotein (VSG%2C pseudogene)%2C putative
Tb427tmp.v2.0440-t26_1	2.34e-05	0.000100055	5.898	0.00225755	0	Tb427_09_v4	2924670	2924923	+	variant surface glycoprotein (VSG)%2C frameshifted fragment
Tb427tmp.244.0030-t26_1	1.02e-33	3.79e-32	5.89696	0.00657955	0.00010457	Tb427_09_v4	3032035	3033604	-	variant surface glycoprotein (VSG)%2C degenerate and frameshifted
Tb427tmp.244.0570-t26_1	3.48e-06	1.79e-05	5.88891	0.000728293	1.11e-05	Tb427_09_v4	2884222	2885743	-	variant surface glycoprotein (VSG)%2C degenerate and frameshifted
Tb427.03.310-t26_1	4.38e-08	3.29e-07	5.88886	0.00131107	2.16e-05	Tb427_03_v4	56544	58115	+	variant surface glycoprotein%2C degenerate
Tb427tmp.244.0120-t26_1	9.92e-15	1.66e-13	5.88562	0.00279937	4.58e-05	Tb427_09_v4	3009639	3011105	-	variant surface glycoprotein (VSG)%2C degenerate
Tb427tmp.244.1220-t26_1	3.29e-43	1.57e-41	5.88319	0.0084913	0.000137946	Tb427_09_v4	2714631	2716200	-	variant surface glycoprotein (VSG)%2C degenerate and frameshifted
Tb427.BES28.14:pseudogenic_transcript	2.61e-11	3.09e-10	5.88185	0.00507696	8.02e-05	Tb427_telo28_v2	47246	47850	+	variant surface glycoprotein (VSG%2C pseudogene)%2C putative
Tb427tmp.354.0120-t26_1	2.55e-46	1.33e-44	5.87674	0.0100249	0.000164273	Tb427_09_v4	30818	32342	+	variant surface glycoprotein (VSG%2C pseudogene)%2C putative
Tb427tmp.v2.0320-t26_1	1.43e-05	6.45e-05	5.86848	0.00273429	0	Tb427_09_v4	2733867	2734072	-	variant surface glycoprotein (VSG)%2C frameshifted and point-mutated fragment
Tb427.05.5170-t26_1	7.01e-40	2.97e-38	5.86699	0.00616777	0.000102329	Tb427_05_v4	1554698	1556833	-	variant surface glycoprotein%2C point mutation
Tb427tmp.244.1860-t26_1	0	0	5.8364	0.132663	0.00223152	Tb427_09_v4	2524973	2526467	+	variant surface glycoprotein (VSG)%2C degenerate
Tb427tmp.244.1180-t26_1	4.48e-06	2.25e-05	5.81747	0.000745137	1.14e-05	Tb427_09_v4	2722796	2724209	-	variant surface glycoprotein (VSG)%2C frameshifted and point mutation
Tb427tmp.14.0025-t26_1	5.36e-06	2.66e-05	5.81397	0.00104156	1.69e-05	Tb427_11_01_v4	4653648	4654655	+	variant surface glycoprotein (VSG)%2C point mutation
Tb427tmp.354.0130-t26_1	2.81e-20	6.63e-19	5.81304	0.00397426	6.93e-05	Tb427_09_v4	33785	35259	+	variant surface glycoprotein (VSG%2C pseudogene)%2C putative
Tb427.BES10.10:mRNA	2.48e-05	0.000105789	5.80803	0.000364243	0	Tb427_telo10_v1	31864	33333	+	variant surface glycoprotein (VSG)
Tb427tmp.244.1800-t26_1	2.66e-20	6.3e-19	5.80252	0.00556779	9.7e-05	Tb427_09_v4	2545622	2546664	+	variant surface glycoprotein (VSG)%2C interrupted degenerate and frameshifted fragment
Tb427tmp.244.0815-t26_1	4.24e-14	6.7e-13	5.78733	0.0106063	0.000184862	Tb427_09_v4	2802856	2803218	-	variant surface glycoprotein (VSG%2C pseudogene)%2C putative
Tb427tmp.244.1850-t26_1	4.12e-26	1.25e-24	5.78714	0.00528027	9.29e-05	Tb427_09_v4	2528814	2530265	+	variant surface glycoprotein (VSG)%2C degenerate
Tb427tmp.244.0360-t26_1	5.56e-06	2.74e-05	5.78007	0.000662508	1.1e-05	Tb427_09_v4	2951101	2952652	-	variant surface glycoprotein (VSG)%2C frameshifted and point mutation
Tb427tmp.244.0540-t26_1	4.39e-05	0.000176251	5.77649	0.000542622	0	Tb427_09_v4	2892891	2893851	-	expression site-associated gene 3 (ESAG3)%2C degenerate
Tb427tmp.244.1750-t26_1	6.21e-34	2.32e-32	5.75592	0.00845688	0.000151404	Tb427_09_v4	2566672	2568004	+	variant surface glycoprotein (VSG)%2C frameshifted
Tb427.03.290-t26_1	8.12e-06	3.86e-05	5.75199	0.000974645	1.57e-05	Tb427_03_v4	52353	53381	+	expression site-associated gene 3 (ESAG3)%2C degenerate
Tb427tmp.244.1020-t26_1	1.46e-13	2.18e-12	5.73081	0.00229745	4.25e-05	Tb427_09_v4	2755985	2757591	-	variant surface glycoprotein (VSG)%2C degenerate and frameshifted
Tb427tmp.244.0710-t26_1	1.24e-07	8.47e-07	5.72678	0.00124755	2.3e-05	Tb427_09_v4	2839573	2841050	-	variant surface glycoprotein (VSG)%2C degenerate and frameshifted
Tb427.05.5100-t26_1	1.83e-25	5.35e-24	5.71615	0.00511072	9.49e-05	Tb427_05_v4	1535297	1536726	-	variant surface glycoprotein%2C degenerate
Tb427.06.5240-t26_1	8.73e-20	2e-18	5.71221	0.00372916	6.89e-05	Tb427_06_v4	1451742	1453208	-	variant surface glycoprotein (VSG%2C atypical)%2C putative
Tb427tmp.244.0620-t26_1	1.12e-39	4.67e-38	5.7108	0.00721201	0.000132297	Tb427_09_v4	2868515	2870151	-	variant surface glycoprotein (VSG)%2C degenerate
Tb427.03.5880-t26_1	8.54e-06	4.05e-05	5.70615	0.000650696	1.08e-05	Tb427_03_v4	1647129	1648628	-	variant surface glycoprotein%2C point mutation
Tb427tmp.142.0090-t26_1	2.1e-07	1.37e-06	5.69211	0.0012695	2.4e-05	Tb427_09_v4	102078	103492	+	variant surface glycoprotein%2C fragment
Tb427.06.5700-t26_1	9.23e-06	4.33e-05	5.69079	0.00283512	4.94e-05	Tb427_06_v4	1587110	1587451	-	variant surface glycoprotein%2C fragment%2C degenerate
Tb427.BES15.11:mRNA	9.23e-05	0.000341701	5.68857	0.000509592	0	Tb427_telo15_v2	41060	42037	+	expression site-associated gene 1 (ESAG1) protein%2C putative
Tb427.03.300-t26_1	4.39e-05	0.000176251	5.68658	0.00030155	0	Tb427_03_v4	53517	55152	+	variant surface glycoprotein%2C degenerate
Tb427.03.380-t26_1	3.73e-05	0.000152099	5.68175	0.00106279	0	Tb427_03_v4	79299	79761	+	variant surface glycoprotein%2C truncated%2C degenerate
Tb427tmp.244.1210-t26_1	2.85e-13	4.15e-12	5.67609	0.00369166	6.96e-05	Tb427_09_v4	2716388	2717350	-	expression site-associated gene 3 (ESAG3)%2C frameshifted and degenerate
Tb427tmp.244.0375-t26_1	9.36e-05	0.000346096	5.67587	0.00145769	0	Tb427_09_v4	2948178	2948513	-	variant surface glycoprotein (VSG%2C pseudogene)%2C putative
Tb427tmp.v2.0430-t26_1	9.87e-24	2.68e-22	5.66957	0.00461681	8.67e-05	Tb427_09_v4	2922659	2924192	+	variant surface glycoprotein (VSG)%2C degenerate fragment
Tb427.05.5210-t26_1	0.000103398	0.000378703	5.66274	0.000336639	0	Tb427_05_v4	1563540	1564985	-	variant surface glycoprotein (VSG%2C atypical)%2C putative
Tb427tmp.142.0140-t26_1	1.79e-07	1.17e-06	5.6581	0.00436989	8.28e-05	Tb427_09_v4	115621	116022	+	variant surface glycoprotein (VSG%2C pseudogene)%2C putative
Tb427tmp.211.4030-t26_1	2.25e-13	3.3e-12	5.63915	0.00663426	0.000128445	Tb427_09_v4	2033196	2033717	-	hypothetical protein
Tb427tmp.v1.0950-t26_1	4.66e-07	2.85e-06	5.61924	0.00119715	2.31e-05	Tb427_09_v4	2894773	2896203	-	variant surface glycoprotein (VSG)%2C fragment with point mutation
Tb427tmp.244.1790-t26_1	1.53e-34	5.8e-33	5.61143	0.00671457	0.000132797	Tb427_09_v4	2550074	2551591	+	variant surface glycoprotein (VSG%2C atypical)%2C putative
Tb427tmp.244.0230-t26_1	3.17e-07	2e-06	5.60804	0.00112189	2.23e-05	Tb427_09_v4	2980928	2982440	+	variant surface glycoprotein (VSG)%2C degenerate and frameshifted
Tb427tmp.v2.0240-t26_1	0.000121922	0.000437714	5.58008	0.000334615	0	Tb427_09_v4	2600860	2602238	-	variant surface glycoprotein (VSG)%2C degenerate and frameshifted
Tb427.03.5900-t26_1	2.5e-05	0.000106272	5.57552	0.00059038	1.13e-05	Tb427_03_v4	1653208	1654713	-	variant surface glycoprotein%2C frameshift
Tb427tmp.160.0070-t26_1	3.13e-07	1.98e-06	5.57415	0.00221809	4.35e-05	Tb427_09_v4	251666	252409	+	variant surface glycoprotein (VSG)%2C degenerate
Tb427tmp.244.0400-t26_1	6.32e-30	2.12e-28	5.57225	0.00562362	0.000113011	Tb427_09_v4	2938491	2939957	-	variant surface glycoprotein (VSG)%2C degenerate frameshifted
Tb427.06.5640-t26_1	9.38e-05	0.000346481	5.56281	0.0061489	0	Tb427_06_v4	1569462	1569536	-	variant surface glycoprotein%2C degenerate
Tb427.06.5740-t26_1	7.21e-13	1.02e-11	5.56017	0.00212469	4.34e-05	Tb427_06_v4	1595049	1596590	-	variant surface glycoprotein (VSG%2C atypical)%2C putative
Tb427tmp.160.0060-t26_1	3.05e-26	9.31e-25	5.55378	0.00507497	0.000103071	Tb427_09_v4	248955	250401	+	variant surface glycoprotein (VSG)%2C frameshifted fragment
Tb427tmp.142.0470-t26_1	0.000112422	0.00040734	5.54064	0.000276491	0	Tb427_09_v4	191800	193414	+	variant surface glycoprotein (VSG%2C pseudogene)%2C putative
Tb427.04.5700-t26_1	0.00011098	0.000402814	5.53035	0.00030857	0	Tb427_04_v4	1565472	1566903	-	variant surface glycoprotein (VSG%2C atypical)%2C putative
Tb427tmp.160.0220-t26_1	3.3e-65	2.53e-63	5.53022	0.0156097	0.000326369	Tb427_09_v4	290447	291733	+	variant surface glycoprotein (VSG)%2C frameshifted degenerate and interrupted
Tb427.04.5690-t26_1	0.000121374	0.0004361	5.52191	0.000278812	0	Tb427_04_v4	1562233	1563822	-	variant surface glycoprotein (VSG%2C pseudogene)%2C putative
Tb427tmp.244.0280-t26_1	0.000229318	0.000770488	5.52157	0.000418283	0	Tb427_09_v4	2971826	2972882	+	expression site-associated gene 3 (ESAG3)%2C degenerate and frameshifted fragment
Tb427tmp.v2.0170-t26_1	0	0	5.51455	0.102636	0.00215762	Tb427_09_v4	2514579	2516047	+	variant surface glycoprotein (VSG)%2C degenerate and frameshifted
Tb427tmp.24.0003-t26_1	0.000102081	0.00037477	5.50981	0.000292411	0	Tb427_11_01_v4	4746955	4748454	-	variant surface glycoprotein (VSG)%2C point mutation
Tb427tmp.160.0040-t26_1	5.03e-07	3.05e-06	5.48676	0.0013253	2.87e-05	Tb427_09_v4	240605	241780	+	variant surface glycoprotein (VSG)%2C interrupted
Tb427.03.400-t26_1	1.04e-09	9.99e-09	5.45252	0.00145832	3.22e-05	Tb427_03_v4	84563	86127	+	variant surface glycoprotein%2C degenerate
Tb427.BES59.1:mRNA	1e-25	2.97e-24	5.44194	0.00329721	7.28e-05	Tb427_telo59_v2	2065	4125	+	folate transporter%2C putative
Tb427.BES65.1:mRNA	1.13e-43	5.55e-42	5.43129	0.00999134	0.000222314	Tb427_telo65_v2	1973	3172	+	transferrin-binding protein%2C putative
Tb427.BES134.3:mRNA	1.69e-38	6.9e-37	5.42619	0.00869999	0.000194748	Tb427_telo134_v1	17602	18801	+	transferrin-binding protein%2C putative
Tb427.06.5730-t26_1	3.05e-09	2.74e-08	5.42577	0.00150309	3.36e-05	Tb427_06_v4	1591663	1593145	-	variant surface glycoprotein%2C degenerate
Tb427tmp.244.1880-t26_1	2.24e-27	7.03e-26	5.39096	0.00501518	0.000113858	Tb427_09_v4	2519067	2520516	+	variant surface glycoprotein (VSG)%2C degenerate and frameshifted
Tb427.03.5890-t26_1	0.000146601	0.000515354	5.37894	0.00025583	0	Tb427_03_v4	1649771	1651330	-	variant surface glycoprotein%2C point mutation
Tb427VSG-397	0	0	5.36833	0.55948	0.0130268	chr1_telo	1	1551	+	variant surface glycoprotein (MVSG)
Tb427.10.16280-t26_1	0.000347492	0.00110857	5.35918	0.00324275	0	Tb427_10_v5	4030542	4030664	+	variant surface glycoprotein (VSG%2C pseudogene)%2C putative
Tb427.07.6870-t26_1	3.9e-05	0.000158171	5.35208	0.00129738	2.91e-05	Tb427_07_v4	1943083	1943670	-	hypothetical protein%2C conserved
Tb427tmp.244.1100-t26_1	1.34e-06	7.46e-06	5.34487	0.00217782	5.14e-05	Tb427_09_v4	2740840	2741486	+	expression site-associated gene 3 (ESAG3)%2C degenerate and frameshifted
Tb427.BES126.13:pseudogenic_transcript	9.48e-12	1.19e-10	5.33275	0.0022572	5.37e-05	Tb427_telo126_v2	49083	50321	+	variant surface glycoprotein (VSG%2C pseudogene)%2C putative
Tb427tmp.244.0330-t26_1	2.68e-19	6.01e-18	5.32478	0.0030968	7.46e-05	Tb427_09_v4	2957646	2959218	-	variant surface glycoprotein (VSG)%2C frameshifted and point mutation
Tb427.03.490-t26_1	0.000435435	0.00135226	5.31478	0.000248013	0	Tb427_03_v4	105961	107499	+	variant surface glycoprotein (VSG)%2C putative
Tb427tmp.244.0630-t26_1	1.18e-21	2.95e-20	5.30987	0.00353066	8.53e-05	Tb427_09_v4	2865039	2866596	-	variant surface glycoprotein (VSG)%2C frameshifted and degenerate
Tb427.03.220-t26_1	1.36e-11	1.66e-10	5.3014	0.00262514	6.37e-05	Tb427_03_v4	35172	36212	+	variant surface glycoprotein%2C degenerate
Tb427tmp.v2.0450-t26_1	4.79e-05	0.000190543	5.29442	0.00352017	8.2e-05	Tb427_09_v4	2943882	2944090	-	hypothetical protein%2C conserved%2C frameshifted fragment
Tb427tmp.30F7.410-t26_1	0.000337259	0.00108105	5.28617	0.00072958	0	Tb427_05_v4	235803	236312	-	hypothetical protein
Tb427.08.140-t26_1	6.77e-05	0.000259571	5.28173	0.00239553	5.65e-05	Tb427_08_v4	11394	11696	+	variant surface glycoprotein%2C fragment%2C degenerate
Tb427tmp.244.0240-t26_1	5.45e-05	0.000214863	5.28059	0.00138993	3.24e-05	Tb427_09_v4	2978911	2979431	+	variant surface glycoprotein (VSG)%2C fragment
Tb427tmp.142.0135-t26_1	0.000292207	0.00094911	5.26699	0.00156556	0	Tb427_09_v4	114112	114348	+	expression site-associated gene 3 (ESAG3)%2C fragment
Tb427.04.5530-t26_1	1.86e-11	2.25e-10	5.25674	0.00183482	4.56e-05	Tb427_04_v4	1508771	1510218	-	variant surface glycoprotein (VSG)%2C putative
Tb427tmp.244.1920-t26_1	1.1e-110	1.43e-108	5.25566	0.0220019	0.000552624	Tb427_09_v4	2510242	2511688	+	variant surface glycoprotein (VSG)%2C point mutation and frameshifted
Tb427.05.5200-t26_1	0.000270278	0.000888783	5.25042	0.000245501	0	Tb427_05_v4	1560560	1562043	-	variant surface glycoprotein%2C degenerate
Tb427tmp.244.1890-t26_1	5.57e-58	3.64e-56	5.24676	0.0371635	0.000942427	Tb427_09_v4	2516648	2517074	+	variant surface glycoprotein (VSG)%2C frameshifted and point-mutated fragment
Tb427tmp.244.0475-t26_1	0.000285965	0.000931445	5.24213	0.00247522	0	Tb427_09_v4	2921221	2921367	+	variant surface glycoprotein (VSG%2C pseudogene)%2C putative
Tb427tmp.24.0005-t26_1	7.86e-59	5.24e-57	5.24158	0.010591	0.000270503	Tb427_11_01_v4	4750873	4752423	-	variant surface glycoprotein (VSG)%2C degenerate
Tb427tmp.24.0012-t26_1	0.000403354	0.00126663	5.23672	0.0002471	0	Tb427_11_01_v4	4767518	4768975	-	unspecified product
Tb427tmp.244.0090-t26_1	5.7e-11	6.48e-10	5.23206	0.00164118	4.27e-05	Tb427_09_v4	3016806	3018401	-	variant surface glycoprotein (VSG%2C pseudogene)%2C putative
Tb427tmp.244.0320-t26_1	9.19e-05	0.000340674	5.22613	0.00142163	3.45e-05	Tb427_09_v4	2960785	2961279	-	variant surface glycoprotein (VSG)%2C fragment
Tb427.BES153.3:mRNA	2.11e-81	2.1e-79	5.22507	0.0188317	0.000483494	Tb427_telo153_v2	17746	18951	+	transferrin-binding protein%2C putative
Tb427tmp.244.1490-t26_1	8e-05	0.000301128	5.1993	0.000443219	1.04e-05	Tb427_09_v4	2643901	2645449	-	variant surface glycoprotein (VSG)%2C frameshifted
Tb427tmp.244.1730-t26_1	6.97e-25	1.98e-23	5.19255	0.0115127	0.000300999	Tb427_09_v4	2572629	2573181	+	variant surface glycoprotein (VSG)%2C point- mutated fragment
Tb427tmp.354.0240-t26_1	0.000346867	0.00110725	5.192	0.000220029	0	Tb427_09_v4	68926	70517	+	variant surface glycoprotein (VSG%2C pseudogene)%2C putative
Tb427tmp.v2.0160-t26_1	3.04e-11	3.59e-10	5.19165	0.0111748	0.000291746	Tb427_09_v4	2512578	2512805	+	variant surface glycoprotein (VSG)%2C degenerate and frameshifted fragment
Tb427tmp.244.0910-t26_1	1.15e-15	2.06e-14	5.1844	0.00246486	6.52e-05	Tb427_09_v4	2784039	2785571	-	variant surface glycoprotein (VSG)%2C putative
Tb427tmp.244.0140-t26_1	4.7e-15	8.12e-14	5.17647	0.00232173	6.09e-05	Tb427_09_v4	3002730	3004348	-	variant surface glycoprotein (VSG)%2C degenerate
Tb427tmp.01.4710-t26_1	8.01e-06	3.81e-05	5.17544	0.00184246	4.75e-05	Tb427_11_01_v4	3468938	3469618	+	hypothetical protein
Tb427tmp.244.2050-t26_1	1.14e-23	3.09e-22	5.17538	0.0101866	0.000270605	Tb427_09_v4	2478000	2478614	-	hypothetical protein
Tb427tmp.142.0040-t26_1	1.37e-24	3.83e-23	5.17434	0.00415143	0.000110323	Tb427_09_v4	90134	91642	+	variant surface glycoprotein (VSG%2C pseudogene)%2C putative
Tb427.04.5710-t26_1	0.000414474	0.00129628	5.17273	0.000193151	0	Tb427_04_v4	1568977	1570758	-	variant surface glycoprotein%2C degenerate
Tb427.07.3480-t26_1	3.99e-36	1.55e-34	5.15624	0.0127373	0.00034868	Tb427_07_v4	899964	900742	-	hypothetical protein
Tb427tmp.09.0006-t26_1	0.000119292	0.000429953	5.1531	0.000552574	1.34e-05	Tb427_09_v4	228856	230064	+	hypothetical protein
Tb427tmp.v2.0370-t26_1	1.3e-08	1.07e-07	5.15123	0.00139971	3.83e-05	Tb427_09_v4	2836003	2837328	-	variant surface glycoprotein (VSG)%2C degenerate and frameshifted
Tb427.BES56.1:mRNA	6.29e-32	2.23e-30	5.13887	0.00385587	0.000105172	Tb427_telo56_v2	2064	4124	+	folate transporter%2C putative
Tb427tmp.21.0004-t26_1	0.000457919	0.00141598	5.13112	0.000235002	0	Tb427_11_01_v4	4717989	4719419	+	unspecified product
Tb427.BES29.8:mRNA	1.04e-12	1.44e-11	5.10665	0.00301663	8.28e-05	Tb427_telo29_v3	29799	30791	+	expression site-associated gene 1 (ESAG1) protein%2C putative
Tb427.04.290-t26_1	1.09e-30	3.72e-29	5.09419	0.00495124	0.000138199	Tb427_04_v4	71378	73051	-	retrotransposon hot spot protein 3 (RHS3)%2C putative
Tb427.BES51.10:pseudogenic_transcript	0.000125068	0.000447636	5.0889	0.000909215	2.44e-05	Tb427_telo51_v2	40189	40887	+	expression site-associated gene 11 (ESAG11%2C pseudogene)%2C putative
Tb427.BES5.12:pseudogenic_transcript	5.63e-15	9.67e-14	5.08127	0.00583479	0.000163499	Tb427_telo3_v2	44262	44866	+	variant surface glycoprotein (VSG%2C pseudogene)%2C putative
Tb427tmp.244.1410-t26_1	9.91e-285	3.53e-282	5.07927	0.0678851	0.00192882	Tb427_09_v4	2665650	2667230	+	variant surface glycoprotein (VSG)%2C putative
Tb427tmp.244.1930-t26_1	5.94e-57	3.85e-55	5.07024	0.0105333	0.000301177	Tb427_09_v4	2506171	2507609	+	variant surface glycoprotein (VSG)%2C degenerate and frameshifted
Tb427tmp.142.0180-t26_1	0.000137133	0.000485018	5.06786	0.000387265	9.97e-06	Tb427_09_v4	125148	126768	+	variant surface glycoprotein%2C fragment
Tb427.10.12570-t26_1	2.06e-31	7.17e-30	5.06437	0.024096	0.000702242	Tb427_10_v5	3049971	3050309	-	hypothetical protein
Tb427tmp.244.1480-t26_1	7.03e-06	3.4e-05	5.06244	0.000755161	2.23e-05	Tb427_09_v4	2646947	2648479	-	variant surface glycoprotein (VSG)%2C degenerate and frameshifted
Tb427VSG-653	0	0	5.04461	0.989843	0.0288305	chr1_telo	25937	27332	+	variant surface glycoprotein (MVSG)
Tb427.10.12560-t26_1	1.68e-05	7.48e-05	5.03295	0.0028108	8.39e-05	Tb427_10_v5	3048645	3049052	+	hypothetical protein
Tb427.05.4810-t26_1	0.00016573	0.000575832	5.02231	0.00041635	1.17e-05	Tb427_05_v4	1440391	1441848	-	unspecified product
Tb427tmp.v2.0110-t26_1	1.06e-09	1.02e-08	5.0217	0.00750499	0.000222304	Tb427_09_v4	270254	270556	+	variant surface glycoprotein (VSG)%2C degenerate and frameshifted fragment
Tb427.BES126.1:mRNA	2.6e-40	1.13e-38	5.01416	0.00489732	0.000144826	Tb427_telo126_v2	2118	4178	+	folate transporter%2C putative
Tb427tmp.244.1950-t26_1	8.7e-52	5.23e-50	5.01046	0.0308575	0.000916865	Tb427_09_v4	2503021	2503473	+	hypothetical protein
Tb427tmp.160.0080-t26_1	2.19e-10	2.32e-09	5.00131	0.00159325	4.8e-05	Tb427_09_v4	254643	256038	+	variant surface glycoprotein (VSG)%2C frameshifted and point mutation
Tb427.01.5320-t26_1	0.000194571	0.000663603	5.00069	0.000375009	1.01e-05	Tb427_01_v4	1053860	1055460	-	variant surface glycoprotein (VSG%2C pseudogene)%2C putative
Tb427.04.5500-t26_1	1.11e-20	2.67e-19	4.98362	0.00318453	9.69e-05	Tb427_04_v4	1501825	1503380	-	variant surface glycoprotein%2C degenerate
Tb427tmp.244.0770-t26_1	9.17e-06	4.31e-05	4.98334	0.00071292	2.11e-05	Tb427_09_v4	2823665	2825198	+	variant surface glycoprotein (VSG)%2C degenerate and frameshifted fragment
Tb427tmp.244.0670-t26_1	1.29e-05	5.9e-05	4.97851	0.000707982	2.1e-05	Tb427_09_v4	2850826	2852368	-	variant surface glycoprotein (VSG)%2C frameshifted and degenerate
Tb427tmp.354.0220-t26_1	1.96e-14	3.19e-13	4.97715	0.00211039	6.38e-05	Tb427_09_v4	63200	64755	+	variant surface glycoprotein (VSG%2C pseudogene)%2C putative
Tb427.03.480-t26_1	8.9e-06	4.19e-05	4.96891	0.000671797	2.04e-05	Tb427_03_v4	103066	104685	+	variant surface glycoprotein%2C degenerate
13J3.02:mRNA	6.34e-22	1.6e-20	4.96291	0.00263054	8.09e-05	TP13J3	25292	27352	+	folate transporter%2C putative
Tb427tmp.244.0900-t26_1	2.21e-05	9.54e-05	4.90952	0.000685714	2.16e-05	Tb427_09_v4	2786750	2788278	-	variant surface glycoprotein (VSG)%2C degenerate and frameshifted
Tb427.BES51.2:mRNA	3.99e-74	3.42e-72	4.90168	0.0188998	0.000608226	Tb427_telo51_v2	15337	16353	+	transferrin-binding protein%2C putative
Tb427tmp.12.0018-t26_1	8.13e-74	6.91e-72	4.89654	0.0367732	0.00118788	Tb427_11_01_v4	2374697	2375231	+	hypothetical protein
Tb427tmp.244.0210-t26_1	0.000384527	0.00121616	4.89294	0.000707194	2.05e-05	Tb427_09_v4	2987214	2988003	+	expression site-associated gene 3 (ESAG3)%2C frameshifted and degenerate fragment
Tb427tmp.354.0070-t26_1	9.21e-10	8.95e-09	4.88951	0.00182947	5.91e-05	Tb427_09_v4	21867	22991	+	variant surface glycoprotein%2C fragment
Tb427tmp.244.1070-t26_1	2.83e-19	6.32e-18	4.86918	0.00310839	0.000102874	Tb427_09_v4	2744683	2746152	+	variant surface glycoprotein (VSG)%2C degenerate and frameshifted
Tb427tmp.244.0640-t26_1	1.39e-15	2.46e-14	4.85213	0.0022866	7.65e-05	Tb427_09_v4	2862034	2863569	-	variant surface glycoprotein (VSG%2C atypical)%2C putative
Tb427.06.5210-t26_1	1.47e-15	2.6e-14	4.84254	0.00216369	7.2e-05	Tb427_06_v4	1444823	1446431	-	variant surface glycoprotein%2C frameshift
Tb427.BES15.1:mRNA	1.22e-29	4.07e-28	4.84231	0.00362253	0.000122182	Tb427_telo15_v2	2065	4125	+	folate transporter%2C putative
Tb427tmp.142.0120-t26_1	3.43e-27	1.06e-25	4.83997	0.00411875	0.000138084	Tb427_09_v4	109429	110998	+	variant surface glycoprotein (VSG%2C pseudogene)%2C putative
Tb427tmp.244.0350-t26_1	0.000427932	0.00133253	4.81278	0.000341879	1.1e-05	Tb427_09_v4	2954361	2955893	-	variant surface glycoprotein (VSG)%2C frameshifted and point mutation
Tb427.BES153.2:mRNA	3.6e-51	2.1e-49	4.81028	0.0109753	0.000376421	Tb427_telo153_v2	15359	16558	+	transferrin-binding protein%2C putative
Tb427.BES122.2:mRNA	5.27e-53	3.21e-51	4.79477	0.0107892	0.000373433	Tb427_telo122_v2	4278	5483	+	expression site-associated gene 6 (ESAG6) protein%2C putative
Tb427tmp.244.0080-t26_1	2.47e-05	0.000105233	4.79215	0.000754815	2.54e-05	Tb427_09_v4	3020880	3022151	-	variant surface glycoprotein (VSG)%2C degenerate and frameshifted
Tb427tmp.24.0007-t26_1	1.07e-28	3.46e-27	4.77591	0.00451563	0.000158012	Tb427_11_01_v4	4755082	4756554	-	variant surface glycoprotein (VSG%2C atypical)%2C putative
Tb427.BES65.2:mRNA	5.25e-88	5.66e-86	4.77125	0.0184739	0.000649127	Tb427_telo65_v2	4360	5565	+	transferrin-binding protein%2C putative
Tb427.BES64.2:mRNA	0	0	4.76325	1.55421	0.0550523	Tb427_telo64_v1	8664	10130	+	variant surface glycoprotein (VSG)
Tb427tmp.244.0650-t26_1	2.27e-26	6.96e-25	4.76286	0.00423536	0.000149589	Tb427_09_v4	2858192	2859636	-	variant surface glycoprotein (VSG)%2C degenerate and frameshifted fragment
Tb427.10.4350-t26_1	3.98e-18	8.22e-17	4.7488	0.0230805	0.000831776	Tb427_10_v5	1129622	1129804	-	hypothetical protein
Tb427tmp.v2.0210-t26_1	7.41e-28	2.35e-26	4.73919	0.0117398	0.000423289	Tb427_09_v4	2552715	2553348	+	expression site-associated gene 3 (ESAG3)%2C degenerate and frameshifted
Tb427.04.5750-t26_1	3.31e-07	2.08e-06	4.72212	0.00367984	0.000133879	Tb427_04_v4	1581655	1582029	-	variant surface glycoprotein%2C fragment%2C degenerate
Tb427VSG-531	0	0	4.7094	1.44021	0.0529365	chr1_telo	6551	8030	+	variant surface glycoprotein (MVSG)
Tb427.BES29.1:mRNA	3.83e-50	2.15e-48	4.70451	0.00614151	0.000227039	Tb427_telo29_v3	2117	4177	+	folate transporter%2C putative
Tb427tmp.354.0230-t26_1	7.23e-09	6.16e-08	4.70222	0.00112323	4.08e-05	Tb427_09_v4	66092	67693	+	variant surface glycoprotein (VSG%2C pseudogene)%2C putative
Tb427.10.14060-t26_1	4.77e-62	3.4e-60	4.70168	0.068481	0.00252978	Tb427_10_v5	3423263	3423487	-	hypothetical protein
Tb427.BES134.2:mRNA	2.08e-85	2.2e-83	4.69772	0.0226392	0.000840951	Tb427_telo134_v1	15251	16267	+	transferrin-binding protein%2C putative
Tb427.BES122.4:pseudogenic_transcript	4.89e-07	2.97e-06	4.69247	0.00182279	6.76e-05	Tb427_telo122_v2	11168	11905	+	expression site-associated gene 3 (ESAG3%2C pseudogene)%2C putative
Tb427tmp.244.1450-t26_1	1.77e-08	1.42e-07	4.66967	0.00123278	4.69e-05	Tb427_09_v4	2650449	2651879	-	variant surface glycoprotein (VSG)%2C point mutation
Tb427.BES29.3:mRNA	3.98e-100	4.85e-98	4.65883	0.0271414	0.00103728	Tb427_telo29_v3	17737	18756	+	transferrin-binding protein%2C putative
Tb427.BES122.9:mRNA	6.46e-07	3.83e-06	4.65062	0.00127728	4.81e-05	Tb427_telo122_v2	29672	30694	+	variant surface glycoprotein (VSG%2C atypical)%2C putative
Tb427tmp.244.0020-t26_1	6.89e-25	1.97e-23	4.65006	0.00382432	0.000146612	Tb427_09_v4	3035514	3036995	-	variant surface glycoprotein (VSG)%2C degenerate and frameshifted
Tb427.04.5560-t26_1	1.76e-08	1.42e-07	4.6441	0.00109272	4.23e-05	Tb427_04_v4	1516385	1517974	-	unspecified product
Tb427.BES10.7:mRNA	1.93e-21	4.81e-20	4.63586	0.00510501	0.000196473	Tb427_telo10_v1	19218	20147	+	expression site-associated gene 1 (ESAG1) protein%2C putative
Tb427tmp.57.0026-t26_1	4.12e-14	6.53e-13	4.63529	0.00208289	8.14e-05	Tb427_11_01_v4	4601752	4603203	+	varaint surface glycoprotein (VSG)%2C frameshifted and point mutation
Tb427.BES59.2:mRNA	6.57e-77	6.16e-75	4.62359	0.0189488	0.000736757	Tb427_telo59_v2	15337	16353	+	transferrin-binding protein%2C putative
Tb427tmp.01.3810-t26_1	7.16e-05	0.000272792	4.60738	0.00175338	6.89e-05	Tb427_11_01_v4	3153197	3153679	-	hypothetical protein
Tb427tmp.354.0150-t26_1	2.32e-08	1.83e-07	4.60049	0.00499514	0.000197988	Tb427_09_v4	41982	42320	+	variant surface glycoprotein (VSG%2C pseudogene)%2C putative
Tb427tmp.244.0990-t26_1	3.4e-15	5.93e-14	4.58625	0.00205315	8.2e-05	Tb427_09_v4	2763972	2765594	-	variant surface glycoprotein (VSG)%2C degenerate
Tb427.08.5920-t26_1	3.84e-59	2.58e-57	4.57612	0.0283166	0.00114473	Tb427_08_v4	1738116	1738715	+	hypothetical protein
Tb427tmp.244.1960-t26_1	1.71e-46	8.96e-45	4.55785	0.0512889	0.00208106	Tb427_09_v4	2501161	2501376	+	hypothetical protein
Tb427.03.100-t26_1	3.96e-06	2.01e-05	4.51896	0.00105804	4.47e-05	Tb427_03_v4	545	1670	+	hypothetical protein%2C degenerate
Tb427.10.13060-t26_1	9.54e-41	4.21e-39	4.5167	0.024191	0.00101734	Tb427_10_v5	3180280	3180723	-	hypothetical protein
Tb427.BES56.3:mRNA	6.65e-63	4.85e-61	4.495	0.0156895	0.00066911	Tb427_telo56_v2	17724	18746	+	transferrin-binding protein%2C putative
Tb427tmp.244.0610-t26_1	2.69e-22	6.87e-21	4.49433	0.00329708	0.000139855	Tb427_09_v4	2872152	2873690	-	variant surface glycoprotein (VSG)%2C frameshifted and degenerate
Tb427.BES51.1:mRNA	1.05e-25	3.09e-24	4.4832	0.00282654	0.000122518	Tb427_telo51_v2	2065	4125	+	folate transporter%2C putative
Tb427tmp.09.0005-t26_1	1.86e-06	1.01e-05	4.47207	0.00073721	3.2e-05	Tb427_09_v4	225507	227071	+	variant surface glycoprotein (VSG)%2C putative
Tb427.04.3290-t26_1	3.47e-48	1.9e-46	4.46265	0.0089652	0.000389924	Tb427_04_v4	858928	860208	-	hypothetical protein%2C conserved
Tb427.BES28.13:mRNA	4.02e-17	7.87e-16	4.44933	0.00420897	0.000184411	Tb427_telo28_v2	37909	38895	+	expression site-associated gene 1 (ESAG1) protein%2C putative
Tb427.05.3990-t26_1	0	0	4.43066	0.125518	0.00560213	Tb427_05_v4	1236987	1238420	+	variant surface glycoprotein (VSG%2C atypical)%2C putative
13J3.10:mRNA	1.73e-40	7.59e-39	4.42622	0.00777149	0.000345859	TP13J3	42137	43336	+	transferrin-binding protein%2C putative
Tb427tmp.244.1560-t26_1	2.95e-06	1.54e-05	4.42245	0.000746926	3.38e-05	Tb427_09_v4	2624614	2626114	-	variant surface glycoprotein (VSG)%2C frameshifted and point mutation
Tb427.04.280-t26_1	1.2e-31	4.21e-30	4.41025	0.00461512	0.00020704	Tb427_04_v4	65940	67613	-	retrotransposon hot spot protein 3 (RHS3)%2C putative
Tb427.03.3430-t26_1	2.23e-09	2.05e-08	4.39017	0.00288484	0.000132888	Tb427_03_v4	968240	968872	-	hypothetical protein%2C conserved
Tb427.06.5230-t26_1	2.32e-23	6.18e-22	4.38894	0.00333927	0.000153277	Tb427_06_v4	1448536	1450058	-	variant surface glycoprotein%2C degenerate
Tb427.04.5540-t26_1	6.86e-17	1.33e-15	4.38785	0.00498389	0.000231518	Tb427_04_v4	1512795	1513673	-	variant surface glycoprotein (VSG%2C pseudogene)%2C putative
Tb427.BES5.11:mRNA	1.14e-16	2.17e-15	4.38401	0.0036625	0.000168026	Tb427_telo3_v2	33142	34128	+	expression site-associated gene 1 (ESAG1) protein%2C putative
Tb427.BES122.1:mRNA	1.83e-63	1.37e-61	4.37342	0.0146406	0.000679866	Tb427_telo122_v2	1925	2956	+	transferrin-binding protein%2C putative
Tb427.07.130-t26_1	0.000208253	0.000706368	4.35395	0.00084134	4.04e-05	Tb427_07_v4	7119	7963	+	expression site-associated gene 3 (ESAG3)%2C degenerate
Tb427tmp.142.0010-t26_1	0.000145413	0.000511761	4.32274	0.00308715	0.000147994	Tb427_09_v4	83057	84540	+	variant surface glycoprotein (VSG%2C pseudogene)%2C putative
13J3.13:pseudogenic_transcript	5.23e-06	2.59e-05	4.31233	0.00144435	6.99e-05	TP13J3	49316	50032	+	expression site-associated gene 3 (ESAG3%2C pseudogene)%2C putative
Tb427.10.1010-t26_1	8.37e-41	3.71e-39	4.29928	0.00975186	0.000477733	Tb427_10_v5	275726	276706	+	hypothetical protein
Tb427VSG-1954	4e-175	8.24e-173	4.2893	0.0333859	0.00164312	chr1_telo	32332	33898	+	variant surface glycoprotein (MVSG)
Tb427tmp.160.0010-t26_1	1.58e-11	1.92e-10	4.27823	0.00162033	8.12e-05	Tb427_09_v4	234903	236363	+	variant surface glycoprotein (VSG%2C pseudogene)%2C putative
Tb427.07.1990-t26_1	0	0	4.2418	0.0560028	0.00284615	Tb427_07_v4	488538	490619	-	retrotransposon hot spot protein 7 (RHS7)%2C point mutation
Tb427.06.810-t26_1	2.29e-43	1.11e-41	4.24085	0.0147186	0.000743613	Tb427_06_v4	340178	340933	-	hypothetical protein
Tb427tmp.v2.0070-t26_1	2.06e-173	4.16e-171	4.22137	0.0389787	0.00200856	Tb427_09_v4	3045733	3047252	-	variant surface glycoprotein (VSG)%2C frameshifted and point mutation
Tb427tmp.142.0110-t26_1	0.000424097	0.00132103	4.2018	0.000683019	3.61e-05	Tb427_09_v4	107903	108843	+	expression site-associated gene 3 (ESAG3)%2C fragment
Tb427.07.2000-t26_1	0	0	4.19376	0.0635364	0.0033395	Tb427_07_v4	494149	496224	-	retrotransposon hot spot protein 7 (RHS7)%2C putative
Tb427.04.5730-t26_1	7.24e-11	8.1e-10	4.18484	0.00144092	7.55e-05	Tb427_04_v4	1575742	1577271	-	variant surface glycoprotein (VSG%2C pseudogene)%2C putative
Tb427.07.1950-t26_1	5.04e-226	1.37e-223	4.18296	0.031492	0.00166624	Tb427_07_v4	466196	468268	-	retrotransposon hot spot protein 7 (RHS7)%2C putative
Tb427.08.5930-t26_1	7.16e-76	6.57e-74	4.17552	0.0395648	0.00210664	Tb427_08_v4	1739637	1740152	+	hypothetical protein
Tb427.10.7170-t26_1	1.38e-22	3.57e-21	4.17507	0.0148719	0.000792591	Tb427_10_v5	1804120	1804458	-	unspecified product
Tb427tmp.v2.0340-t26_1	9.56e-07	5.44e-06	4.16008	0.00386207	0.000207851	Tb427_09_v4	2757978	2758301	-	variant surface glycoprotein (VSG)%2C fragment
Tb427.04.3280-t26_1	1.1e-61	7.81e-60	4.14364	0.0135427	0.000737695	Tb427_04_v4	857638	858816	-	expression site-associated gene 2 (ESAG2) protein%2C putative
Tb427.07.1960-t26_1	0	0	4.1407	0.0618104	0.00337242	Tb427_07_v4	471782	473854	-	retrotransposon hot spot protein 7 (RHS7)%2C putative
Tb427tmp.354.0170-t26_1	5.24e-08	3.89e-07	4.14022	0.00173482	9.56e-05	Tb427_09_v4	51618	52499	+	expression site-associated gene 3 (ESAG3)%2C fragment
Tb427.BES59.3:mRNA	1.1e-44	5.52e-43	4.12525	0.0085884	0.000474136	Tb427_telo59_v2	17691	18890	+	transferrin-binding protein%2C putative
Tb427.BES134.5:pseudogenic_transcript	4.3e-16	7.9e-15	4.116	0.00491434	0.000274594	Tb427_telo134_v1	24312	25048	+	expression site-associated gene 3 (ESAG3%2C pseudogene)%2C putative
Tb427tmp.244.0580-t26_1	4.44e-08	3.33e-07	4.10416	0.00116284	6.56e-05	Tb427_09_v4	2878492	2879776	-	variant surface glycoprotein (VSG)%2C degenerate and frameshifted fragment
Tb427.BES51.3:mRNA	9.79e-40	4.11e-38	4.1018	0.00795155	0.00044621	Tb427_telo51_v2	17691	18890	+	transferrin-binding protein%2C putative
Tb427.BES51.5:pseudogenic_transcript	4.07e-05	0.000164474	4.09486	0.00124071	7.12e-05	Tb427_telo51_v2	24866	25582	+	expression site-associated gene 3 (ESAG3%2C pseudogene)%2C putative
Tb427tmp.244.0940-t26_1	3.51e-05	0.000144027	4.09339	0.00110296	6.26e-05	Tb427_09_v4	2775686	2776494	-	expression site-associated gene 3 (ESAG3)%2C degenerate and frameshifted fragment
Tb427.07.1940-t26_1	4.75e-17	9.25e-16	4.08907	0.00718366	0.000408675	Tb427_07_v4	464567	465061	+	hypothetical protein
Tb427.08.480-t26_1	0	0	4.07597	0.169814	0.00968008	Tb427_08_v4	135696	136694	-	phosphatidic acid phosphatase protein%2C putative
Tb427.BES5.10:pseudogenic_transcript	1.4e-16	2.65e-15	4.06628	0.00311739	0.000178204	Tb427_telo3_v2	31888	33008	+	expression site-associated gene 11 (ESAG11)%2C degenerate
Tb427.02.1380-t26_1	2.03e-152	3.77e-150	4.06096	0.017202	0.000991777	Tb427_02_v4	254826	257336	+	leucine-rich repeat protein (LRRP)%2C putative
Tb427.BES51.8:pseudogenic_transcript	3.52e-05	0.000144339	4.05769	0.000785816	4.54e-05	Tb427_telo51_v2	35159	36266	+	expression site-associated gene 3 (ESAG3%2C pseudogene)%2C putative
Tb427tmp.11.0025-t26_1	3.19e-11	3.74e-10	4.04239	0.00132578	7.77e-05	Tb427_11_01_v4	4928598	4930328	-	unspecified product
Tb427.BES28.12:pseudogenic_transcript	6.98e-17	1.35e-15	4.03036	0.0035811	0.00020939	Tb427_telo28_v2	36749	37775	+	expression site-associated gene 11 (ESAG11%2C pseudogene)%2C putative
Tb427.07.1980-t26_1	2.54e-242	7.36e-240	4.02642	0.0343609	0.00202673	Tb427_07_v4	482950	485031	-	retrotransposon hot spot protein 7 (RHS7)%2C putative
Tb427.03.420-t26_1	5.04e-05	0.000199719	4.01958	0.000528309	3.17e-05	Tb427_03_v4	91340	92946	+	variant surface glycoprotein%2C degenerate
Tb427.05.190-t26_1	5.08e-11	5.81e-10	4.01591	0.0198894	0.00117023	Tb427_05_v4	41148	41261	+	variant surface glycoprotein%2C degenerate
Tb427.BES15.2:mRNA	1.6e-70	1.32e-68	4.01136	0.0181845	0.00108147	Tb427_telo15_v2	15295	16311	+	transferrin-binding protein%2C putative
Tb427.03.2500-t26_1	8.51e-96	9.74e-94	3.98916	0.0223158	0.00135579	Tb427_03_v4	631965	633152	-	hypothetical protein
Tb427tmp.21.0011-t26_1	7.06e-10	6.97e-09	3.96863	0.0016208	9.95e-05	Tb427_11_01_v4	4734294	4735470	+	variant surface glycoprotein (VSG)%2C fragment
Tb427.01.3350-t26_1	4.71e-16	8.6e-15	3.95714	0.00718207	0.000439909	Tb427_01_v4	727891	728415	+	hypothetical protein
Tb427tmp.244.1600-t26_1	4.81e-09	4.2e-08	3.89349	0.0011735	7.62e-05	Tb427_09_v4	2611953	2613483	-	variant surface glycoprotein (VSG%2C atypical)%2C putative
Tb427.04.5090-t26_1	1.59e-90	1.78e-88	3.86771	0.0441598	0.00291616	Tb427_04_v4	1396363	1396914	-	hypothetical protein
Tb427tmp.244.0860-t26_1	8.7e-47	4.63e-45	3.86571	0.00971222	0.000638731	Tb427_09_v4	2796736	2798196	-	variant surface glycoprotein (VSG)%2C degenerate and frameshifted
Tb427.BES4.1:mRNA	2.86e-80	2.73e-78	3.8554	0.0187832	0.00124774	Tb427_telo4_v3	1923	2939	+	expression site-associated gene 7 (ESAG7) protein%2C putative
Tb427.BES51.11:mRNA	4.7e-07	2.87e-06	3.85064	0.00127792	8.5e-05	Tb427_telo51_v2	41347	42324	+	expression site-associated gene 1 (ESAG1) protein%2C putative
N19B2.170:mRNA	6e-07	3.59e-06	3.83854	0.00394018	0.000262363	TPN19B2	128375	128689	+	hypothetical protein
Tb427tmp.244.1570-t26_1	0.000136364	0.000483032	3.83027	0.000477604	3.19e-05	Tb427_09_v4	2622049	2623599	-	variant surface glycoprotein (VSG%2C atypical)%2C putative
Tb427.02.1060-t26_1	6.84e-33	2.51e-31	3.82133	0.0320878	0.00219317	Tb427_02_v4	177898	178350	-	retrotransposon hot spot protein 1 (RHS1)%2C interrupted
Tb427.BES126.2:mRNA	2.7e-240	7.58e-238	3.81632	0.0877055	0.0059805	Tb427_telo126_v2	15365	16387	+	transferrin-binding protein%2C putative
Tb427.07.2020-t26_1	1.67e-262	5.16e-260	3.81398	0.0519958	0.00355752	Tb427_07_v4	505348	507411	-	retrotransposon hot spot protein 7 (RHS7)%2C putative
Tb427.07.2010-t26_1	0	0	3.80839	0.0572749	0.00393401	Tb427_07_v4	499752	501824	-	retrotransposon hot spot protein 7 (RHS7)%2C putative
Tb427.BES126.3:mRNA	1.81e-223	4.81e-221	3.80729	0.0519288	0.0035644	Tb427_telo126_v2	17724	18926	+	transferrin-binding protein%2C putative
Tb427.07.6540-t26_1	2.9e-48	1.6e-46	3.78202	0.00727181	0.00050753	Tb427_07_v4	1782115	1783758	+	variant surface glycoprotein (VSG%2C atypical)%2C putative
Tb427.07.6510-t26_1	8.54e-61	5.96e-59	3.77053	0.0121569	0.000854455	Tb427_07_v4	1772372	1773945	+	variant surface glycoprotein%2C degenerate
Tb427.BES153.9:mRNA	9.76e-25	2.74e-23	3.75705	0.00488437	0.000347135	Tb427_telo153_v2	38880	39986	+	expression site-associated gene 3 (ESAG3) protein%2C putative
Tb427.07.6530-t26_1	2.79e-129	4.54e-127	3.75469	0.0326033	0.00231633	Tb427_07_v4	1779268	1780866	+	variant surface glycoprotein%2C degenerate
Tb427tmp.v2.0080-t26_1	9.58e-55	6.13e-53	3.73816	0.00969974	0.000696885	Tb427_09_v4	3049270	3050703	-	variant surface glycoprotein (VSG)%2Cdegenerate fragment
Tb427.BES10.1:mRNA	6.44e-75	5.68e-73	3.71662	0.0190564	0.00139888	Tb427_telo10_v1	4357	5376	+	transferrin-binding protein%2C putative
Tb427.06.550-t26_1	7.43e-11	8.3e-10	3.68463	0.00441412	0.000330486	Tb427_06_v4	233988	234545	+	hypothetical protein
Tb427.04.5720-t26_1	2.73e-05	0.000114677	3.66252	0.000683123	5.2e-05	Tb427_04_v4	1572393	1573683	-	variant surface glycoprotein%2C degenerate
Tb427.10.1220-t26_1	2.87e-42	1.32e-40	3.65428	0.0237258	0.00181445	Tb427_10_v5	328889	329330	-	hypothetical protein
Tb427tmp.01.3220-t26_1	2.89e-98	3.39e-96	3.62057	0.0429014	0.0033609	Tb427_11_01_v4	2988818	2989489	+	hypothetical protein
Tb427tmp.24.0006-t26_1	3.42e-14	5.48e-13	3.59366	0.0030958	0.000246604	Tb427_11_01_v4	4752717	4753663	-	expression site-associated gene 3 (ESAG3)%2C degenerate
Tb427.03.2540-t26_1	9.59e-157	1.82e-154	3.58572	0.0394332	0.00315297	Tb427_03_v4	638500	639724	-	variant surface glycoprotein (VSG)-related%2C putative
Tb427.07.150-t26_1	2.6e-53	1.62e-51	3.58499	0.0132975	0.00106483	Tb427_07_v4	10701	12173	+	variant surface glycoprotein%2C degenerate
Tb427.08.5340-t26_1	5.19e-11	5.92e-10	3.55689	0.00384319	0.000315024	Tb427_08_v4	1587290	1587876	+	hypothetical protein
Tb427.07.6520-t26_1	2.31e-132	3.9e-130	3.54999	0.0382232	0.00313943	Tb427_07_v4	1775773	1777287	+	variant surface glycoprotein%2C frameshift
Tb427.10.12580-t26_1	6.71e-05	0.000257513	3.54866	0.00216847	0.000177076	Tb427_10_v5	3050324	3050698	+	hypothetical protein
Tb427.04.300-t26_1	1.42e-123	2.15e-121	3.54801	0.0193765	0.00159199	Tb427_04_v4	76811	78529	-	retrotransposon hot spot protein 3 (RHS3)%2C putative
Tb427.10.7160-t26_1	1.91e-31	6.67e-30	3.52499	0.0116057	0.000973857	Tb427_10_v5	1801589	1802209	-	procyclin-associated gene 1 (PAG1) protein%2C putative
Tb427.10.10240-t26_1	5.57e-116	7.82e-114	3.50792	0.0277156	0.00234313	Tb427_10_v5	2515943	2517160	-	procyclin-associated gene 1 (PAG1) protein
Tb427.01.2780-t26_1	1.62e-06	8.94e-06	3.49886	0.00524	0.000443961	Tb427_01_v4	637448	637672	-	hypothetical protein
Tb427.04.260-t26_1	2.19e-45	1.11e-43	3.49868	0.00632304	0.000537885	Tb427_04_v4	55053	56726	-	retrotransposon hot spot protein 3 (RHS3)%2C putative
Tb427.07.1970-t26_1	3.02e-127	4.82e-125	3.49587	0.0262575	0.00223772	Tb427_07_v4	477385	479445	-	retrotransposon hot spot protein 7 (RHS7)%2C putative
Tb427.04.5740-t26_1	4.18e-11	4.83e-10	3.46925	0.00162205	0.000140417	Tb427_04_v4	1579071	1580489	-	variant surface glycoprotein%2C degenerate
Tb427.02.5700-t26_1	6.39e-18	1.3e-16	3.46567	0.00847933	0.000738151	Tb427_02_v4	1025944	1026396	+	hypothetical protein
Tb427tmp.160.3400-t26_1	1.96e-123	2.88e-121	3.46523	0.0261238	0.0022749	Tb427_09_v4	826672	828177	+	glucose transporter (pseudogene)%2C putative
Tb427tmp.01.3250-t26_1	3.05e-23	8.07e-22	3.44866	0.0275386	0.0024273	Tb427_11_01_v4	2995872	2996072	+	hypothetical protein
Tb427.BES65.8:mRNA	4.55e-24	1.25e-22	3.44071	0.00492932	0.000435601	Tb427_telo65_v2	25494	26600	+	expression site-associated gene 3 (ESAG3)%2C putative
Tb427.BES56.2:mRNA	4.63e-91	5.23e-89	3.43065	0.020059	0.001784	Tb427_telo56_v2	15333	16535	+	transferrin-binding protein%2C putative
Tb427.02.5710-t26_1	3.29e-17	6.5e-16	3.41326	0.0093917	0.000854292	Tb427_02_v4	1027157	1027750	+	hypothetical protein
Tb427.04.270-t26_1	3.93e-47	2.11e-45	3.39986	0.00723187	0.000659231	Tb427_04_v4	60492	62165	-	retrotransposon hot spot protein 3 (RHS3)%2C putative
Tb427tmp.01.2860-t26_1	3.18e-53	1.95e-51	3.39255	0.0299109	0.00274594	Tb427_11_01_v4	2899742	2900455	+	hypothetical protein
Tb427.07.6020-t26_1	2.6e-10	2.72e-09	3.38838	0.00510781	0.000466461	Tb427_07_v4	1622157	1622621	+	hypothetical protein
Tb427tmp.57.0088-t26_1	7.16e-07	4.2e-06	3.38044	0.00246487	0.000227585	Tb427_11_01_v4	4840275	4840790	-	variant surface glycoprotein (VSG)%2C fragment
Tb427.03.430-t26_1	2.51e-06	1.33e-05	3.37024	0.00201172	0.000187994	Tb427_03_v4	94728	95354	+	expression site-associated gene 3 (ESAG3)%2C truncated
Tb427.04.1210-t26_1	1.88e-07	1.23e-06	3.36099	0.00257958	0.000239946	Tb427_04_v4	324252	324806	-	hypothetical protein
Tb427tmp.01.7870-t26_1	6.45e-13	9.13e-12	3.35987	0.00415612	0.000390139	Tb427_11_01_v4	4227481	4228170	+	hypothetical protein
Tb427.06.3400-t26_1	1.46e-08	1.19e-07	3.35106	0.00245253	0.000232652	Tb427_06_v4	996104	996823	-	hypothetical protein%2C conserved
Tb427tmp.57.0077-t26_1	2.56e-34	9.7e-33	3.34977	0.0425292	0.00402407	Tb427_11_01_v4	4790618	4790818	-	unspecified product
Tb427.10.10270-t26_1	3.1e-65	2.39e-63	3.3452	0.0469364	0.00444752	Tb427_10_v5	2521907	2522290	-	hypothetical protein
Tb427.BES5.9:mRNA	1.18e-21	2.95e-20	3.34369	0.00748918	0.000707017	Tb427_telo3_v2	30242	31711	+	expression site-associated gene 2 (ESAG2) protein%2C putative
Tb427.04.130-t26_1	2.37e-211	6.11e-209	3.34213	0.0537342	0.0050959	Tb427_04_v4	13797	16759	+	receptor-type adenylate cyclase GRESAG 4%2C degenerate
Tb427.03.2530-t26_1	1.08e-99	1.29e-97	3.34059	0.0282691	0.00268563	Tb427_03_v4	637212	638138	-	expression site-associated gene 11 (ESAG11)%2C degenerate
Tb427.07.6030-t26_1	1.19e-37	4.79e-36	3.3392	0.0175287	0.00166572	Tb427_07_v4	1625264	1625815	-	hypothetical protein
Tb427.01.4920-t26_1	8.71e-30	2.92e-28	3.3261	0.0138976	0.00132397	Tb427_01_v4	996896	997483	+	hypothetical protein
Tb427.06.210-t26_1	5.82e-68	4.57e-66	3.3117	0.0138132	0.00133374	Tb427_06_v4	96991	98496	-	leucine-rich repeat protein 1 (LRRP1)%2C degenerate
Tb427tmp.244.1580-t26_1	8.94e-28	2.83e-26	3.31167	0.00489665	0.000473066	Tb427_09_v4	2619323	2620975	-	variant surface glycoprotein (VSG)%2C putative
Tb427.01.275-t26_1	1.23e-10	1.34e-09	3.30746	0.0235078	0.00229063	Tb427_01_v4	108071	108166	+	expression site-associated gene 4 (ESAG4)%2C pseudogene
Tb427.04.5440-t26_1	1.43e-33	5.27e-32	3.30604	0.00975928	0.000945596	Tb427_04_v4	1488617	1489495	-	unspecified product
Tb427.02.910-t26_1	2.96e-31	1.02e-29	3.30533	0.0753835	0.00736127	Tb427_02_v4	153758	153865	+	expression site-associated gene 4 (ESAG4)%2C degenerate
Tb427.05.4640-t26_1	4.44e-09	3.9e-08	3.29872	0.00274046	0.000267776	Tb427_05_v4	1383852	1384538	-	unspecified product
Tb427.BES15.3:mRNA	2.75e-37	1.1e-35	3.2444	0.00946142	0.000961927	Tb427_telo15_v2	17649	18848	+	transferrin-binding protein%2C putative
N19B2.065:mRNA	1.51e-34	5.77e-33	3.24087	0.0267463	0.00272988	TPN19B2	46616	46966	+	hypothetical protein
Tb427.10.10220-t26_1	1.72e-123	2.58e-121	3.23078	0.0282736	0.00289925	Tb427_10_v5	2513419	2514675	-	procyclin-associated gene 2 (PAG2) protein
Tb427.10.10210-t26_1	3.19e-105	3.99e-103	3.21258	0.0308432	0.00320126	Tb427_10_v5	2512182	2513303	-	procyclin-associated gene 4 (PAG4) protein
Tb427.10.7660-t26_1	1.9e-24	5.31e-23	3.17368	0.0100735	0.00107379	Tb427_10_v5	1929298	1929858	-	hypothetical protein
Tb427.BES4.9:pseudogenic_transcript	0.00026437	0.000871517	3.16482	0.000709422	7.58e-05	Tb427_telo4_v3	26452	27554	+	expression site-associated gene 11 (ESAG11%2C pseudogene)%2C putative
Tb427tmp.244.1970-t26_1	1.4e-53	8.85e-52	3.15945	0.0384777	0.00415063	Tb427_09_v4	2499994	2500353	+	leucine-rich repeat protein%2C fragment
Tb427.03.2520-t26_1	6.22e-85	6.4e-83	3.15033	0.0261023	0.00282665	Tb427_03_v4	636187	637160	-	expression site-associated gene 1 (ESAG1) protein%2C putative
Tb427tmp.44.0007-t26_1	4.64e-06	2.32e-05	3.14477	0.000805631	8.74e-05	Tb427_11_01_v4	4825374	4826894	-	variant surface glycoprotein (VSG)%2C degenerate and frameshifted
Tb427.07.6010-t26_1	1.91e-37	7.68e-36	3.13444	0.0185394	0.00203668	Tb427_07_v4	1620189	1620740	+	hypothetical protein
Tb427.BES28.11:mRNA	3.7e-41	1.66e-39	3.11242	0.00754261	0.00083664	Tb427_telo28_v2	35009	36478	+	expression site-associated gene 2 (ESAG2) protein%2C putative
Tb427.03.2580-t26_1	6.34e-73	5.34e-71	3.09804	0.0248544	0.0027929	Tb427_03_v4	646189	646977	-	hypothetical protein%2C conserved
Tb427.BES4.2:mRNA	1.72e-45	8.78e-44	3.09551	0.00989173	0.00111575	Tb427_telo4_v3	4277	5476	+	transferrin-binding protein%2C putative
Tb427.06.110-t26_1	9.8e-69	7.83e-67	3.0857	0.112472	0.0127551	Tb427_06_v4	2698	2925	+	hypothetical protein
Tb427.BES29.2:mRNA	1.2e-132	2.06e-130	3.05046	0.032579	0.00377918	Tb427_telo29_v3	15343	16548	+	transferrin-binding protein%2C putative
Tb427.BES59.11:mRNA	2.28e-05	9.8e-05	3.0063	0.00114057	0.000135839	Tb427_telo59_v2	41348	42325	+	expression site-associated gene 1 (ESAG1) protein%2C putative
Tb427.BES5.8:mRNA	4.48e-18	9.19e-17	2.98751	0.00410771	0.000494895	Tb427_telo3_v2	26887	27993	+	expression site-associated gene 3 (ESAG3) protein%2C putative
Tb427.06.100-t26_1	6.21e-146	1.11e-143	2.97537	0.0949481	0.0116006	Tb427_06_v4	964	1773	+	receptor-type adenylate cyclase GRESAG 4%2C degenerate
N19B2.020:pseudogenic_transcript	4.2e-125	6.6e-123	2.97096	0.0445125	0.0054599	TPN19B2	12170	15077	-	ESAG4%2C pseudogene
Tb427tmp.16.0002-t26_1	1.12e-06	6.33e-06	2.9566	0.000925033	0.000115592	Tb427_11_01_v4	4967801	4969262	+	variant surface glycoprotein (VSG)%2C putative
Tb427tmp.211.5010-t26_1	6.96e-124	1.07e-121	2.9494	0.0496931	0.00619076	Tb427_09_v4	2237760	2243186	+	SLACS retrotransposable element (part)%2C putative
Tb427.02.1290-t26_1	7.27e-76	6.6e-74	2.94761	0.0836144	0.0104217	Tb427_02_v4	235262	235528	+	hypothetical protein
N19B2.100:mRNA	2.24e-282	7.69e-280	2.94481	0.111989	0.0139864	TPN19B2	68172	70229	+	retrotransposon hot spot protein%2C RHS4
Tb427.05.170-t26_1	4.46e-39	1.84e-37	2.90574	0.0360004	0.00462591	Tb427_05_v4	31935	32330	-	hypothetical protein%2C conserved
Tb427tmp.01.1150-t26_1	4.35e-08	3.27e-07	2.89635	0.00353308	0.000460548	Tb427_11_01_v4	2520686	2521198	-	hypothetical protein
Tb427.02.5680-t26_1	1.44e-08	1.17e-07	2.88025	0.0258564	0.0033644	Tb427_02_v4	1025274	1025348	+	unspecified product
N19B2.075:pseudogenic_transcript	0	0	2.87323	0.141268	0.0185354	TPN19B2	52890	55020	+	RHS4%2C pseudogene
Tb427.08.500-t26_1	3.12e-32	1.12e-30	2.85316	0.0193011	0.00256283	Tb427_08_v4	139723	140250	-	hypothetical protein
N19B2.040:mRNA	8.18e-164	1.58e-161	2.82348	0.0364702	0.00495011	TPN19B2	24093	25823	+	retrotransposon hot spot protein%2C RHS3
H25N7.11:pseudogenic_transcript	2.65e-76	2.46e-74	2.79686	0.0356734	0.00494126	TPH25N7	45132	48074	-	ESAG4%2C pseudogene
Tb427.BES10.5:mRNA	1.45e-35	5.64e-34	2.7945	0.00672626	0.000934341	Tb427_telo10_v1	16312	17745	+	expression site-associated gene 2 (ESAG2) protein%2C putative
Tb427.02.5384-t26_1	3.4e-38	1.38e-36	2.78825	0.00967248	0.00134454	Tb427_02_v4	960099	961239	+	retrotransposon hot spot protein (RHS)%2C degenerate
Tb427.07.6880-t26_1	1.53e-10	1.64e-09	2.78786	0.00334142	0.000465004	Tb427_07_v4	1945117	1945836	-	hypothetical protein%2C conserved
Tb427.04.140-t26_1	1.85e-25	5.38e-24	2.76899	0.0244472	0.00344114	Tb427_04_v4	17539	17805	+	hypothetical protein
Tb427.06.5160-t26_1	2.94e-182	6.35e-180	2.7602	0.0551574	0.00782667	Tb427_06_v4	1422074	1423862	+	retrotransposon hot spot protein 3 (RHS3)%2C point mutation
N19B2.005:pseudogenic_transcript	1.53e-12	2.09e-11	2.74262	0.00557368	0.000802817	TPN19B2	490	1032	-	RHS5%2C pseudogene
Tb427.10.10230-t26_1	2.97e-99	3.53e-97	2.74258	0.0291075	0.00418389	Tb427_10_v5	2514749	2515861	-	procyclin-associated gene 5 (PAG5) protein
Tb427.10.1760-t26_1	7.95e-32	2.8e-30	2.73396	0.0196483	0.00283064	Tb427_10_v5	466042	466536	+	hypothetical protein
N19B2.105:mRNA	7.97e-06	3.8e-05	2.71908	0.00386956	0.000561352	TPN19B2	70366	70692	-	hypothetical transmembrane protein
Tb427.BES28.10:mRNA	1.22e-14	2.05e-13	2.71802	0.00380836	0.000554927	Tb427_telo28_v2	31654	32760	+	expression site-associated gene 3 (ESAG3) protein%2C putative
Tb427.08.1660-t26_1	1.53e-16	2.89e-15	2.69679	0.0219371	0.00326926	Tb427_08_v4	552631	552867	+	procyclin-associated gene (pseudogene)%2C putative
Tb427.BES59.5:pseudogenic_transcript	0.000184454	0.000632355	2.68568	0.00125125	0.000186626	Tb427_telo59_v2	24867	25583	+	expression site-associated gene 3 (ESAG3%2C pseudogene)%2C putative
Tb427tmp.01.3830-t26_1	6.62e-05	0.000254562	2.6792	0.000648229	9.62e-05	Tb427_11_01_v4	3154578	3156122	-	hypothetical protein
Tb427.08.520-t26_1	1.75e-70	1.42e-68	2.65816	0.0422152	0.00644042	Tb427_08_v4	142733	143260	-	hypothetical protein
Tb427.04.190-t26_1	2.16e-28	6.97e-27	2.64003	0.0122056	0.00188002	Tb427_04_v4	27931	28588	+	retrotransposon hot spot protein (RHS)%2C degenerate
N19B2.015:mRNA	3.36e-19	7.46e-18	2.61636	0.0436795	0.00684084	TPN19B2	10312	10737	-	hypothetical protein
Tb427.02.660-t26_1	2.27e-24	6.3e-23	2.59096	0.0769532	0.0122755	Tb427_02_v4	120260	120355	+	expression site-associated gene 4 (ESAG4)%2C degenerate
Tb427.08.510-t26_1	2.28e-19	5.14e-18	2.55315	0.00891228	0.0014631	Tb427_08_v4	141818	142633	-	hypothetical protein
Tb427.06.150-t26_1	1.03e-110	1.36e-108	2.55145	0.0541626	0.00888563	Tb427_06_v4	16267	17725	+	retrotransposon hot spot protein 3 (RHS3)%2C frameshift
Tb427.02.3330-t26_1	4.13e-97	4.78e-95	2.50038	0.0743528	0.0126226	Tb427_02_v4	617868	618359	+	hypothetical protein
Tb427tmp.244.0980-t26_1	1.24e-46	6.57e-45	2.49925	0.0117464	0.0020027	Tb427_09_v4	2767225	2768730	-	variant surface glycoprotein (VSG)%2C point mutation
Tb427.02.240-t26_1	0	0	2.48764	0.175198	0.0300384	Tb427_02_v4	25531	27555	-	retrotransposon hot spot protein 5 (RHS5)%2C putative
Tb427tmp.244.1010-t26_1	8.47e-12	1.06e-10	2.47844	0.00317039	0.000545261	Tb427_09_v4	2758327	2759302	-	expression site-associated gene 3 (ESAG3)%2C degenerate
Tb427.01.3760-t26_1	1.5e-06	8.31e-06	2.4663	0.00223802	0.000388496	Tb427_01_v4	805733	806419	-	unspecified product
Tb427.07.7560-t26_1	1.15e-54	7.31e-53	2.44445	0.0639291	0.0113162	Tb427_07_v4	2204285	2204579	-	hypothetical protein
Tb427.10.5720-t26_1	4.51e-05	0.000180059	2.42642	0.00277716	0.000494251	Tb427_10_v5	1423762	1424268	-	hypothetical protein
Tb427.01.70-t26_1	0	0	2.42484	0.153599	0.0275098	Tb427_01_v4	44924	46981	-	unspecified product
Tb427.03.510-t26_1	2.1e-08	1.67e-07	2.4205	0.00379719	0.000683353	Tb427_03_v4	114193	114879	+	hypothetical protein%2C conserved
Tb427.01.520-t26_1	1.68e-26	5.16e-25	2.4031	0.0121662	0.00221242	Tb427_01_v4	197273	198120	+	variant surface glycoprotein%2C fragment
Tb427.BES10.2:mRNA	5.85e-49	3.27e-47	2.38501	0.0167119	0.00307044	Tb427_telo10_v1	6714	7916	+	transferrin-binding protein%2C putative
Tb427.BES126.10:mRNA	3.58e-43	1.7e-41	2.37769	0.00978033	0.00180841	Tb427_telo126_v2	40867	42231	+	expression site-associated gene 2 (ESAG2) protein%2C putative
Tb427.03.2510-t26_1	3.72e-16	6.86e-15	2.36896	0.0189103	0.00351843	Tb427_03_v4	633598	633840	-	expression site-associated gene 2 (ESAG2) protein%2C putative
Tb427.02.1130-t26_1	4.95e-81	4.83e-79	2.3661	0.0419934	0.00782959	Tb427_02_v4	196367	197175	-	retrotransposon hot spot protein 3 (RHS3)%2C interrupted%2C degenerate
Tb427.10.90-t26_1	4.19e-30	1.41e-28	2.3446	0.0294418	0.00557406	Tb427_10_v5	46913	47233	-	hypothetical protein
N19B2.115:mRNA	4.47e-44	2.21e-42	2.33459	0.0885277	0.0168655	TPN19B2	73622	73930	+	hypothetical protein
H25N7.01:mRNA	1.87e-304	7.21e-302	2.32437	0.164923	0.031662	TPH25N7	2358	4814	+	retrotransposon hot spot protein%2C RHS2
Tb427.02.1260-t26_1	1.81e-200	4.43e-198	2.30962	0.0699592	0.01357	Tb427_02_v4	231357	234428	+	expression site-associated gene 4 (ESAG4)%2C degenerate
Tb427.07.2030-t26_1	8.51e-122	1.23e-119	2.30796	0.0458686	0.00890566	Tb427_07_v4	510930	512996	-	retrotransposon hot spot protein 7 (RHS7)%2C putative
Tb427.10.16200-t26_1	1.58e-20	3.77e-19	2.29587	0.00200345	0.000392501	Tb427_10_v5	3989544	3993408	+	hypothetical protein%2C conserved
H25N7.05:mRNA	1.49e-09	1.4e-08	2.29084	0.00993885	0.00194734	TPH25N7	22890	23258	+	hypothetical protein
N19B2.095:pseudogenic_transcript	2.05e-90	2.26e-88	2.27726	0.0329154	0.00653083	TPN19B2	63046	64789	+	RHS3%2C pseudogene
Tb427.02.1120-t26_1	0	0	2.26165	0.404737	0.0811503	Tb427_02_v4	190774	192909	-	retrotransposon hot spot protein 4 (RHS4)%2C point mutation
Tb427tmp.244.2020-t26_1	5.24e-68	4.15e-66	2.25062	0.0228772	0.00462155	Tb427_09_v4	2481556	2483004	-	nucleoside transporter 1%2C putative
Tb427.05.270-t26_1	0.000289268	0.000941212	2.22231	0.00081745	0.000169926	Tb427_05_v4	58984	60168	+	variant surface glycoprotein%2C interrupted
Tb427tmp.160.4950-t26_1	2.12e-72	1.77e-70	2.21565	0.0905887	0.018763	Tb427_09_v4	1061324	1062202	+	hypothetical protein%2C conserved
N19B2.010:mRNA	1.38e-116	1.97e-114	2.19137	0.0244106	0.0051397	TPN19B2	5794	9978	-	hypothetical leucine-rich repeat protein 1%2C LRRP1
Tb427.04.240-t26_1	5.41e-281	1.79e-278	2.17584	0.121622	0.0258819	Tb427_04_v4	46252	48624	-	retrotransposon hot spot protein 4 (RHS4)%2C degenerate
Tb427tmp.142.0300-t26_1	6.56e-09	5.64e-08	2.16008	0.0039657	0.000853578	Tb427_09_v4	155573	156259	+	hypothetical protein (pseudogene)
Tb427.01.2020-t26_1	1.51e-06	8.38e-06	2.1575	0.00322849	0.000694268	Tb427_01_v4	520268	520822	+	hypothetical protein
Tb427.10.9550-t26_1	3.43e-63	2.52e-61	2.15645	0.047523	0.0102491	Tb427_10_v5	2357921	2358460	+	hypothetical protein
Tb427.06.1300-t26_1	1.05e-11	1.3e-10	2.15191	0.0110298	0.00239199	Tb427_06_v4	486828	487193	-	hypothetical protein
N19B2.045:pseudogenic_transcript	7.82e-48	4.24e-46	2.06514	0.0379588	0.00872284	TPN19B2	29298	31041	+	RHS3%2C pseudogene
Tb427.10.4340-t26_1	2.1e-07	1.37e-06	2.063	0.0080895	0.00185935	Tb427_10_v5	1128012	1128317	+	hypothetical protein
Tb427.BES5.5:mRNA	1.96e-29	6.5e-28	2.06021	0.00458905	0.00105832	Tb427_telo3_v2	15240	19046	+	receptor-type adenylate cyclase%2C putative
Tb427.01.2060-t26_1	1.66e-23	4.48e-22	2.03997	0.0656107	0.0153239	Tb427_01_v4	524854	524991	-	expression site-associated gene 11 (ESAG11)%2C fragment
Tb427tmp.160.5350-t26_1	7.76e-76	6.98e-74	2.03713	0.0579756	0.0135765	Tb427_09_v4	1133847	1135310	-	variant surface glycoprotein (VSG)-related%2C putative
N19B2.120:pseudogenic_transcript	1.93e-14	3.14e-13	2.01374	0.0124948	0.00298614	TPN19B2	76577	77077	-	RHS5%2C pseudogene
Tb427.02.6220-t26_1	5.78e-43	2.72e-41	2.01237	0.0352461	0.00838485	Tb427_02_v4	1129265	1130143	+	adenosine transporter 2%2C putative
Tb427.01.330-t26_1	2.33e-11	2.77e-10	1.99197	0.00471665	0.0011415	Tb427_01_v4	131092	131981	-	retrotransposon hot spot protein (RHS%2C pseudogene)%2C putative
N19B2.185:mRNA	0.000230605	0.000774253	1.98431	0.00412037	0.00100448	TPN19B2	134035	134349	+	hypothetical protein
Tb427.02.720-t26_1	3.7e-17	7.27e-16	1.97829	0.0130525	0.00318444	Tb427_02_v4	133649	134116	+	retrotransposon hot spot protein 5 (RHS5)%2C degenerate
H25N7.07:mRNA	1.38e-63	1.04e-61	1.97111	0.0774844	0.0190042	TPH25N7	24939	25547	-	hypothetical protein
Tb427tmp.160.0280-t26_1	7.27e-25	2.06e-23	1.94127	0.00776949	0.0019504	Tb427_09_v4	318474	320054	-	variant surface glycoprotein (VSG%2C atypical)%2C putative
Tb427.05.160-t26_1	2.76e-41	1.24e-39	1.94078	0.0316838	0.00793642	Tb427_05_v4	30148	30805	+	retrotransposon hot spot protein (RHS)%2C degenerate
H25N7.06:mRNA	5.9e-132	9.76e-130	1.93822	0.130287	0.032681	TPH25N7	23343	23969	-	hypothetical protein
Tb427.10.12270-t26_1	2.93e-44	1.46e-42	1.9357	0.0246406	0.00618805	Tb427_10_v5	2983416	2984222	+	hypothetical protein%2C conserved
Tb427.03.1490-t26_1	3.13e-88	3.41e-86	1.92955	0.0210567	0.00531339	Tb427_03_v4	382125	384575	+	leucine-rich repeat protein (LRRP)%2C putative
Tb427tmp.244.2010-t26_1	1.22e-39	5.07e-38	1.90729	0.0393118	0.0100568	Tb427_09_v4	2485966	2486456	-	expression site-associated gene 4 (ESAG4)%2C fragment
Tb427.06.160-t26_1	7.89e-249	2.36e-246	1.90231	0.23722	0.0610034	Tb427_06_v4	21001	23037	+	retrotransposon hot spot protein 1 (RHS1)%2C putative
Tb427.BES29.5:pseudogenic_transcript	2.81e-17	5.59e-16	1.8887	0.0106271	0.00275148	Tb427_telo29_v3	24446	25142	+	expression site-associated gene 3 (ESAG3%2C pseudogene)%2C putative
Tb427.02.6180-t26_1	4.27e-85	4.45e-83	1.8487	0.124292	0.0331597	Tb427_02_v4	1114983	1115942	+	iron/ascorbate oxidoreductase family protein%2C putative
Tb427.10.16010-t26_1	1.6e-59	1.08e-57	1.84123	0.0511376	0.0137272	Tb427_10_v5	3946685	3947260	+	hypothetical protein
N19B2.050:pseudogenic_transcript	7.54e-167	1.49e-164	1.83954	0.0982205	0.0263931	TPN19B2	34403	36430	+	RHS5%2C pseudogene
Tb427.BES64.1:mRNA	2.75e-63	2.04e-61	1.83864	0.0649691	0.0174632	Tb427_telo64_v1	1995	3014	+	transferrin-binding protein%2C putative
N19B2.110:pseudogenic_transcript	1.07e-114	1.48e-112	1.83638	0.0741884	0.0199629	TPN19B2	71387	73280	+	RNA polymerase III%2C pseudogene
Tb427.10.12280-t26_1	9.52e-09	7.97e-08	1.83325	0.0093963	0.00254619	Tb427_10_v5	2984672	2985067	+	hypothetical protein
Tb427tmp.53.0001-t26_1	6.64e-52	4.03e-50	1.8162	0.0173342	0.00473445	Tb427_11_01_v4	443919	448159	+	hypothetical protein
Tb427tmp.02.1564-t26_1	5.76e-69	4.65e-67	1.80166	0.0453725	0.0125132	Tb427_11_01_v4	1173874	1174986	+	leucine-rich repeat protein (LRRP)%2C putative
Tb427.BES28.7:mRNA	2.99e-27	9.34e-26	1.7629	0.00482007	0.0013665	Tb427_telo28_v2	20007	23813	+	receptor-type adenylate cyclase%2C putative
N19B2.070:pseudogenic_transcript	1.09e-78	1.03e-76	1.76009	0.0298456	0.00846519	TPN19B2	47717	49458	+	RHS3%2C pseudogene
Tb427.BES126.6:mRNA	5.53e-22	1.4e-20	1.75032	0.00628283	0.00179563	Tb427_telo126_v2	27183	30989	+	receptor-type adenylate cyclase%2C putative
Tb427.BES65.4:pseudogenic_transcript	1.02e-11	1.26e-10	1.73699	0.00686904	0.00197848	Tb427_telo65_v2	11067	11809	+	expression site-associated gene 3 (ESAG3%2C pseudogene)%2C putative
Tb427.03.2590-t26_1	2.96e-43	1.42e-41	1.69523	0.0463199	0.0137616	Tb427_03_v4	647754	648725	-	hypothetical protein
Tb427tmp.160.4930-t26_1	3.8e-81	3.75e-79	1.68233	0.0811475	0.0243025	Tb427_09_v4	1056957	1057958	+	hypothetical protein%2C conserved
Tb427.02.6240-t26_1	1.03e-05	4.8e-05	1.6823	0.00118651	0.000353424	Tb427_02_v4	1138863	1140974	+	unspecified product
Tb427.BES29.6:mRNA	3.09e-17	6.13e-16	1.68095	0.00545848	0.00163667	Tb427_telo29_v3	27400	28764	+	expression site-associated gene 2 (ESAG2) protein%2C putative
Tb427.02.1180-t26_1	1.7e-109	2.15e-107	1.65887	0.0895895	0.027288	Tb427_02_v4	210995	212734	-	retrotransposon hot spot protein 3 (RHS3)%2C putative
Tb427.03.1480-t26_1	1.06e-74	9.3e-73	1.64416	0.065898	0.0202665	Tb427_03_v4	380074	380961	+	hypothetical protein%2C conserved
Tb427.02.1170-t26_1	4.34e-145	7.59e-143	1.63949	0.142491	0.0439744	Tb427_02_v4	205591	207618	-	retrotransposon hot spot protein 5 (RHS5)%2C putative
Tb427.10.140-t26_1	1.22e-15	2.18e-14	1.63538	0.018022	0.00556971	Tb427_10_v5	64674	65096	+	hypothetical protein
Tb427.06.260-t26_1	7.19e-06	3.47e-05	1.62716	0.00494284	0.00153508	Tb427_06_v4	118993	119460	+	hypothetical protein
Tb427.02.980-t26_1	9.49e-24	2.59e-22	1.62363	0.0371836	0.0116069	Tb427_02_v4	167909	168406	+	retrotransposon hot spot protein 5 (RHS5)%2C degenerate
Tb427.BES129.13:mRNA	2.19e-07	1.42e-06	1.62192	0.00308418	0.000961158	Tb427_telo129_v2	36664	37650	+	expression site-associated gene 1 (ESAG1) protein%2C putative
Tb427.02.220-t26_1	1.17e-32	4.27e-31	1.6144	0.0355722	0.0111828	Tb427_02_v4	23778	24599	-	retrotransposon hot spot protein 2 (RHS2)%2C interrupted%2C degenerate
Tb427.08.3940-t26_1	1.42e-75	1.26e-73	1.61107	0.0378363	0.0119114	Tb427_08_v4	1178500	1180248	-	hypothetical protein%2C conserved
Tb427.10.3060-t26_1	5.37e-19	1.18e-17	1.60955	0.0190252	0.00600075	Tb427_10_v5	800969	801604	+	hypothetical protein
Tb427.02.270-t26_1	1.72e-43	8.42e-42	1.59183	0.0709442	0.0226435	Tb427_02_v4	30954	32745	-	retrotransposon hot spot protein 3 (RHS3)%2C frameshift
Tb427.07.2040-t26_1	1.55e-48	8.6e-47	1.55162	0.0591299	0.0193804	Tb427_07_v4	514795	515616	-	hypothetical protein%2C conserved
Tb427tmp.244.2890-t26_1	6.41e-40	2.73e-38	1.54525	0.03671	0.0120972	Tb427_09_v4	2285715	2287094	-	SLACS reverse transcriptase%2C putative
Tb427.BES4.6:mRNA	1.11e-06	6.25e-06	1.5452	0.00165423	0.00054348	Tb427_telo4_v3	18771	20663	+	expression site-associated gene 8 (ESAG8) protein%2C putative
Tb427.BES15.7:mRNA	5.8e-05	0.000227331	1.53267	0.00132092	0.000437256	Tb427_telo15_v2	32143	34035	+	expression site-associated gene 8 (ESAG8) protein%2C putative
Tb427.02.3340-t26_1	7.77e-55	5e-53	1.53205	0.0621707	0.0206705	Tb427_02_v4	619738	620385	-	hypothetical protein
Tb427.BES29.7:pseudogenic_transcript	1.23e-05	5.66e-05	1.5249	0.0036974	0.00123586	Tb427_telo29_v3	28943	29538	+	expression site-associated gene 11 (ESAG11%2C pseudogene)%2C putative
Tb427.10.15970-t26_1	6.62e-26	1.99e-24	1.52282	0.0264798	0.00886738	Tb427_10_v5	3934786	3936480	+	class 3 lipase%2C putative
Tb427.04.4520-t26_1	3.54e-12	4.6e-11	1.51932	0.00520259	0.00174536	Tb427_04_v4	1239532	1241046	-	hypothetical protein%2C conserved
Tb427.10.16210-t26_1	1.01e-09	9.78e-09	1.51621	0.00554233	0.00186214	Tb427_10_v5	3993414	3994298	+	hypothetical protein%2C conserved
N19B2.035:mRNA	1.01e-07	7.03e-07	1.50523	0.0134462	0.004544	TPN19B2	19084	19404	+	hypothetical tansmembrane protein
Tb427.07.4680-t26_1	4.44e-29	1.46e-27	-1.526	0.0468196	0.12954	Tb427_07_v4	1244745	1245011	+	hypothetical protein%2C conserved
Tb427tmp.02.4710-t26_1	0.000325137	0.00104544	-1.59507	0.00552158	0.0159932	Tb427_11_01_v4	1913253	1913807	-	hypothetical protein
Tb427tmp.160.3410-t26_1	9.09e-29	2.96e-27	-1.63975	0.008458	0.0253009	Tb427_09_v4	828593	830065	-	leucine-rich repeat protein (LRRP)%2C putative
Tb427.05.340-t26_1	4.74e-150	8.62e-148	-2.01139	0.0378426	0.146632	Tb427_05_v4	97949	99412	+	expression site-associated gene 5 (ESAG5) protein%2C putative
Tb427tmp.01.0450-t26_1	1.8e-22	4.64e-21	-0.867773	0.0429756	0.0753406	Tb427_11_01_v4	2210449	2211360	+	PP1-1
Tb427.08.7390-t26_1	0.115912	0.175173	-0.117344	0.0773953	0.08074	Tb427_08_v4	2127563	2128603	+	PP1-2
Tb427.04.5030-t26_1	0.69493	0.763261	-0.0287457	0.0441742	0.0433363	Tb427_04_v4	1380738	1381778	-	PP1-3
Tb427.04.3640-t26_1	0.302718	0.391053	0.0639294	0.085248	0.078408	Tb427_04_v4	926082	926966	-	PP1-4
Tb427.04.3630-t26_1	0.306517	0.394915	0.0666364	0.090981	0.0835349	Tb427_04_v4	924161	925045	-	PP1-5
Tb427.04.3620-t26_1	0.926556	0.946883	0.00694524	0.0745077	0.0712861	Tb427_04_v4	922240	923124	-	PP1-6
Tb427.04.3560-t26_1	0.81339	0.858054	-0.015421	0.0770925	0.0749479	Tb427_04_v4	914077	915057	-	PP1-7
Tb427.04.3610-t26_1	0.387019	0.478483	-0.0941208	0.0724834	0.0743505	Tb427_04_v4	919110	919739	-	PP1-8
