# Supplementary material for: Protein phosphatase PP1 regulation of RNA polymerase II transcription termination and allelic exclusion of VSG genes in trypanosomes
Source: Nucleic Acids Res. 2024 May 23;52(12):6866–85. doi: 10.1093/nar/gkae392 (PMC11229358; doi:10.1093/nar/gkae392)
Supplement: gkae392_Supplemental_Files [file gkae392_supplemental_files.zip › Table S2.xlsx]

## Sheet: opt_final_PP1minus7_RNAiplusTet
	pvalue	padj	log2FoldChange	averageFPKM_mutant	averageFPKM_WildType	FoldChangeFPKM	Chr	Start	End	Direction	Description
Tb427.BES153.14:mRNA	7.47e-05	0.000415906	2.06416	0.000518549	0.000135426	3.82902	Tb427_telo153_v2	53771	55300	+	variant surface glycoprotein (VSG)
Tb427.BES122.2:mRNA	2.44e-05	0.000150583	2.03922	0.00079814	0.000211629	3.77141	Tb427_telo122_v2	4278	5483	+	expression site-associated gene 6 (ESAG6) protein%2C putative
Tb427VSG-1954	4.75e-30	3.48e-28	2.02423	0.00450125	0.00120542	3.73419	chr1_telo	32332	33898	+	variant surface glycoprotein (MVSGs)
Tb427.BES122.1:mRNA	9.6e-10	1.28e-08	2.02288	0.00215878	0.000576894	3.74207	Tb427_telo122_v2	1925	2956	+	transferrin-binding protein%2C putative
Tb427.BES51.2:mRNA	8.41e-12	1.41e-10	1.92364	0.00276345	0.000787898	3.50737	Tb427_telo51_v2	15337	16353	+	transferrin-binding protein%2C putative
Tb427.BES15.12:mRNA	2.09e-09	2.66e-08	1.89232	0.00137979	0.000404381	3.4121	Tb427_telo15_v2	45153	46742	+	variant surface glycoprotein (VSG)
Tb427.BES126.15:mRNA	5.08e-13	9.66e-12	1.88622	0.00230139	0.000676827	3.40026	Tb427_telo126_v2	56567	57976	+	variant surface glycoprotein (VSG)
Tb427.BES29.9:mRNA	2.58e-28	1.67e-26	1.80687	0.00586101	0.00181997	3.22038	Tb427_telo29_v3	38875	40275	+	variant surface glycoprotein (VSG)
Tb427.BES29.1:mRNA	5.07e-05	0.000293724	1.76873	0.000508028	0.000161251	3.15054	Tb427_telo29_v3	2117	4177	+	folate transporter%2C putative
Tb427.BES129.14:mRNA	1.61e-09	2.08e-08	1.70925	0.00163641	0.000546857	2.99239	Tb427_telo129_v2	48755	50338	+	variant surface glycoprotein (VSG)
Tb427.BES59.2:mRNA	4.15e-11	6.38e-10	1.67706	0.00325463	0.00110157	2.95454	Tb427_telo59_v2	15337	16353	+	transferrin-binding protein%2C putative
Tb427.BES4.11:mRNA	1.44e-07	1.36e-06	1.6214	0.00126874	0.000450127	2.81863	Tb427_telo4_v3	34079	35668	+	variant surface glycoprotein (VSG)
Tb427.08.480-t26_1	7.43e-18	2e-16	1.61936	0.00539508	0.00191437	2.81819	Tb427_08_v4	135696	136694	-	phosphatidic acid phosphatase protein%2C putative
Tb427.BES98.12:mRNA	2.07e-09	2.63e-08	1.52599	0.00184352	0.000694128	2.65589	Tb427_telo98_v2	39407	40987	+	variant surface glycoprotein (VSG)
Tb427.03.2580-t26_1	4.93e-13	9.45e-12	-1.51292	0.00221485	0.0068135	0.325067	Tb427_03_v4	646189	646977	-	hypothetical protein%2C conserved
Tb427tmp.01.0450-t26_1	7.1e-07	5.97e-06	-0.34964	0.0367446	0.0510478	0.719806	Tb427_11_01_v4	2210449	2211360	+	PP1-1
Tb427.08.7390-t26_1	0.24493	0.389268	0.0593168	0.0807908	0.0844146	0.957071	Tb427_08_v4	2127563	2128603	+	PP1-2
Tb427.04.5030-t26_1	0.107318	0.206239	0.106228	0.0365398	0.0369724	0.988299	Tb427_04_v4	1380738	1381778	-	PP1-3
Tb427.04.3640-t26_1	0.0394819	0.0933182	-0.108681	0.077356	0.0907835	0.852093	Tb427_04_v4	926082	926966	-	PP1-4
Tb427.04.3630-t26_1	0.054687	0.120798	-0.103967	0.0833876	0.0975378	0.854926	Tb427_04_v4	924161	925045	-	PP1-5
Tb427.04.3620-t26_1	0.00147638	0.00582737	-0.200996	0.0572022	0.0716237	0.798649	Tb427_04_v4	922240	923124	-	PP1-6
Tb427.04.3560-t26_1	3.89e-28	2.46e-26	-0.649382	0.0388048	0.0662097	0.58609	Tb427_04_v4	914077	915057	-	PP1-7
Tb427.04.3610-t26_1	0.00020134	0.000997813	-0.272866	0.0415998	0.0548047	0.759056	Tb427_04_v4	919110	919739	-	PP1-8
