# Supplementary material for: Protein phosphatase PP1 regulation of RNA polymerase II transcription termination and allelic exclusion of VSG genes in trypanosomes
Source: Nucleic Acids Res. 2024 May 23;52(12):6866–85. doi: 10.1093/nar/gkae392 (PMC11229358; doi:10.1093/nar/gkae392)
Supplement: gkae392_Supplemental_Files [file gkae392_supplemental_files.zip › Table S3.xlsx]

## Sheet: Sheet1
Supporting Information Table S2. High-throughput Sequencing Information
Species	Genotype		Sample name	Type of RNA sequenced	Raw read pair number	Mapped read pair number	Mapping rate	Average mapping quality
T. brucei	PP1-1 RNAi		minus Tet_A	polyA enriched RNA (mRNA)	89196563	78895412	0.884512	35.2
T. brucei	PP1-1 RNAi		minus Tet_B	polyA enriched RNA (mRNA)	94440997	87899211	0.930732	35.3
T. brucei	PP1-1 RNAi		minus Tet_C	polyA enriched RNA (mRNA)	131110228	122699202	0.935848	35.2
T. brucei	PP1-1 RNAi		plus Tet_A	polyA enriched RNA (mRNA)	60243756	56216398	0.933149	35.2
T. brucei	PP1-1 RNAi		plus_Tet_B	polyA enriched RNA (mRNA)	85545285	78211979	0.914276	35.2
T. brucei	PP1-1 RNAi		plus_Tet_C	polyA enriched RNA (mRNA)	83541119	76374190	0.914211	35.2
T. brucei	PP1-7 RNAi		minus Tet_A	polyA enriched RNA (mRNA)	50861170	38918046	0.765182	34.6
T. brucei	PP1-7 RNAi		minus Tet_B	polyA enriched RNA (mRNA)	48901262	40318062	0.824479	34.9
T. brucei	PP1-7 RNAi		minus Tet_C	polyA enriched RNA (mRNA)	52921998	4.20046e+07	0.793708	34.7
T. brucei	PP1-7 RNAi		plus_Tet_A	polyA enriched RNA (mRNA)	54990636	4.41449e+07	0.802771	34.9
T. brucei	PP1-7 RNAi		plus_Tet_B	polyA enriched RNA (mRNA)	47993165	3.81011e+07	0.793885	34.7
T. brucei	PP1-7 RNAi		plus_Tet_C	polyA enriched RNA (mRNA)	65816438	5.16581e+07	0.784881	34.8
