# Supplementary material for: Protein phosphatase PP1 regulation of RNA polymerase II transcription termination and allelic exclusion of VSG genes in trypanosomes
Source: Nucleic Acids Res. 2024 May 23;52(12):6866–85. doi: 10.1093/nar/gkae392 (PMC11229358; doi:10.1093/nar/gkae392)
Supplement: gkae392_Supplemental_Files [file gkae392_supplemental_files.zip › Table S4.xlsx]

## Sheet: Sheet1
Supporting Information Table S3. Primer Sequences
Name	Figure	Purpose	Orientation	Sequence (5' - 3'), restriction sites are underlined
TbRNAi_PP1-1_f		Clone PP1-1 into p2T7 177 RNAi	sense	GATCGATCGGATCCCTGTCAAAGCCAGGAAAGCAG
TbRNAi_PP1-1_r		Clone PP1-1 into p2T7 177 RNAi	antisense	GATCGATCGGATCCGCTGGCGCATTCGTGATTACC
TbRNAi_PP1-2_f		Clone PP1-1 into p2T7 177 RNAi	sense	GATCGATCGGATCCTACACTCGCATCTCACGCCTT
TbRNAi_PP1-2_r		Clone PP1-1 into p2T7 177 RNAi	antisense	GATCGATCGGATCCGAAGAAGGTCTCAGGGAAGCT
TbRNAi_PP1-6_f		Clone PP1-1 into p2T7 177 RNAi	sense	GATCGATCGGATCCATTTGTGGGGATATCCATGGC
TbRNAi_PP1-6_r		Clone PP1-1 into p2T7 177 RNAi	antisense	GATCGATCGGATCCTTCACAGAGGCCAATGAAGTC
TbRNAi_PP1-7_f		Clone PP1-1 into p2T7 177 RNAi	sense	GATCGATCGGATCCACCAATTCGTCTGAGGCACAA
TbRNAi_PP1-7_r		Clone PP1-1 into p2T7 177 RNAi	antisense	GATCGATCGGATCCCAGGTAGTTCGTTGCGGGGAG
pMOTag4H_PP1-1_f	1, S3	HA epitope tagging PP1-1	sense	GAGTTTGACAACAGCGGTGCAGTAATGTCTGTAGATGCGGACCTTCTGTGCTCCTTCCAAATCCTCAAGCCATCCGTAAAGAAGCCCAAGTACTTTCAGGGTACCGGGCCCCCCCTCGAG
pMOTag4H_PP1-1_r	1, S3	HA epitope tagging PP1-1	antisense	AGTAGCCAGTTGCAATAGCATCTCCTCATCCTTACCACTGCCAACAGAGGCTTCGTGACACGCAGTGAGGGCGTAGCATCCTGCTCCTTCCAATTGGCGGCCGCTCTAGAACTAGTGGAT
pMOTag4H_PP1-2_f	1, S3	HA epitope tagging PP1-2	sense	GAGTTTGACAACGCCGGTGCATTTATGTGTGTGGATGAAAATCTGATGTGTAGCTTTGTACAGATTGAACCAACACGTACGCTGCTGAGGTACTTCTTTGGTACCGGGCCCCCCCTCGAG
pMOTag4H_PP1-2_r	1, S3	HA epitope tagging PP1-2	antisense	TGTACCCTCCAGGCATGCGCACTGACACATGCCCCACGATCCACTCCCTGAATCCAAGGGTCTCCCAACAACCGCATGAGTACCTTCCATAACGTGGCGGCCGCTCTAGAACTAGTGGAT
pMOTag4H_PP1-6_f	1, S3	HA epitope tagging PP1-6	sense	TTCTCTGCGCCGAACTACTGTGGTGAATTTGACAATGATGCAGCCGTCATGAATGTTGACGAGAAGTTACAATGTTCCTTTCTCATTATACCTGCTCGCGGTACCGGGCCCCCCCTCGAG
pMOTag4H_PP1-6_r	1, S3	HA epitope tagging PP1-6	antisense	CAACTCTCCCGCAGTGCATTCAACCATTGCAGACAAACAAAACAACATATCCCATTACTAAATATACACTCACTACGCAACGACTACTTGGCAATGGCGGCCGCTCTAGAACTAGTGGAT
pMOTag4H_PP1-7_f	1, S3	HA epitope tagging PP1-7	sense	GCCTCGAATTACTGCGGTGAGTTTACTAACAGCGGTGCTATGATGATTATGGACGAAAACTGTAAGTGCCGCTTTGAGATATTTAGACCACAATACGATGGTACCGGGCCCCCCCTCGAG
pMOTag4H_PP1-7_r	1, S3	HA epitope tagging PP1-7	antisense	CGAGCAATTCAGTACCCTTACCCCTCCTTTACTTCCATTAAACATAAACAACTAACACATAGTAATCTATTTGCTCCTACCCGTCACATCGCACTGGCGGCCGCTCTAGAACTAGTGGAT
pMOTag4H_RPB1_f	8	Myc epitope tagging RPB1	sense	GATGACCTCTCCACGAATTATATGCCCACTGCAAAGACACCCCAGCAGGCGGCACCGCCGACAGCCGCAGAGTTTGGGGACGAGGAAGAGGAAGAACAGGGTACCGGGCCCCCCCTCGAG
pMOTag4H_RPB1_r	8	Myc epitope tagging RPB1	antisense	GCACGCTGGCACTTAGCAGTTTAGCGCTGCTTACAGAATACACACCAAACAGGTTGACAAGGTTTGATCTTCCCACCTCACTAATTTCCTTTCGTGGCGGCCGCTCTAGAACTAGTGGAT
Tb427.05.3980_f	1, 9, S16	qPCR	sense	ATGCTCTCTGTGAGTCCGCC
Tb427.05.3980_r	1, 9, S16	qPCR	antisense	ACGCGTCTTCACAAGGAGATTG
Tb427.05.3990_f	1, 9, S16	qPCR	sense	CGGCTCAGAACTTCCTTGAT
Tb427.05.3990_r	1, 9, S16	qPCR	antisense	CTTTGTTAGTGGGCACTGTTTG
Tb427.05.4000_f	1, 9, S16	qPCR	sense	TTGCTTCATCCCTTTCCTACC
Tb427.05.4000_r	1, 9, S16	qPCR	antisense	CCGCGTGTTTAGTCATTGTTTAT
DLR5+	1, S4	RT PCR TTS	sense	CCTAACGCAGCCGACCTATTT
DLR7-	1, S4	RT PCR TTS	antisense	GTCGGTCTTTGCTTATCGCTCTTC
Tb427.10.8330_f	1, 9, S16	qPCR	sense	TCTCACAATGGGAAGGAACATAA
Tb427.10.8330_r	1, 9, S16	qPCR	antisense	GGGAGCGTTGGTTGGATAA
Tb427.10.8340_f	1, 9, S16	qPCR	sense	ATTCTTCCCGAGATGCGATAC
Tb427.10.8340_r	1, 9, S16	qPCR	antisense	CATTGCATGTTCTGCTACTTCC
Tb427.10.8350_f	1, 9, S16	qPCR	sense	CTGCTGCGAGGAGCTTTC
Tb427.10.8350_r	1, 9, S16	qPCR	antisense	AGCGACTTGCCACAACC
Tb427.10.8360_f	1, 9, S16	qPCR	sense	GCATGCCGTATTGTGGTAAAG
Tb427.10.8360_r	1, 9, S16	qPCR	antisense	TTCGGATAACCCTCTCCTTAAAC
Splice Leader EcoRI	S4	RT PCR	sense	CCGGAATTCGCTATTATTAGAACAGTTTCT
Tb427PP1-1_recoded_f	S4	RT PCR	sense	TCTGTCTCGTCCTTGCTTTC
Tb427PP1-1_recoded_r	S4	RT PCR	antisense	ACACTTTCCACAGACGGATATT
Tb427PP1-6_recoded_f	S4	RT PCR	sense	GGGTTTGTCACCCGATATGA
Tb427PP1-6_recoded_r	S4	RT PCR	antisense	CCCAGAGTAAGTCACACAGTATT
Tb427PP1-7_recoded_f	S4	RT PCR	sense	TTATCTGTTTCTCGGCGACTATG
Tb427PP1-7_recoded_r	S4	RT PCR	antisense	CACATGCCATCAGGGTACAA
Asf1_f		qPCR	sense	CTTTCGTGTGGGTCGGTAGT
Asf1_r1		q(RT)PCR	antisense	CCCCTAACACTTCCTGCGTA
Asf1_r2		q(RT)PCR	antisense	CGCAAGAGGTCCTACATCAAA
VSG1_f	3	qPCR	sense	GCAGCATCGACGAGTTTCTTA
VSG1_r	3	qPCR	antisense	GGCTGTGTCAGCGTTAGTT
VSG2_f	6, S11, S13	qPCR	sense	GTCCTAGCCCAAGTTCTTC
VSG2_r	6, S11, S13	qPCR	antisense	GCTGTTGCAGTAGCTGTTAC
VSG3_f	6, S11, S13	qPCR	sense	CAGTCTTGTGCGCACTAGCT
VSG3_r	6, S11, S13	qPCR	antisense	ATGCTGCTGCTGCTGTTACC
VSG8_f	3, 6, 8, S11, S13	qPCR	sense	CTACCAATTGCAGGGCTCAC
VSG8_r	3, 6, 8, S11, S13	qPCR	antisense	TTACGGCCAGCAGCTTGGAT
VSG9_f	8, S11, S13	qPCR	sense	AGCTTATCTAGCAGACGCCG
VSG9_r	8, S11, S13	qPCR	antisense	TCCTCCCATTTCCTCCGATC
VSG11_f	S11, S13	qPCR	sense	CATAGGAACTGGCGACAACG
VSG11_r	S11, S13	qPCR	antisense	GAGCCGCCGAATTGTGTTTC
VSG16_f	S11, S13	qPCR	sense	CGGATCAAAGATAGCAGGGC
VSG16_r	S11, S13	qPCR	antisense	GCCAGTGAACATACCTGTCG
VSG17_f	S11, S13	qPCR	sense	GGCCAACAAGCAAGGCTCAA
VSG17_r	S11, S13	qPCR	antisense	TTTGTCAGGTCCCGAAGCAC
VSG G4_f	S11, S13	qPCR	sense	GCAGCAGCGATGCAAAGTAG
VSG G4_r	S11, S13	qPCR	antisense	GCGCATCTGTGTTGTTCGGT
mVSG1954_f	3, 6, 8, 9, S11, S13	qPCR	sense	ACGCGCAGACAAGCTTAATA
mVSG1954_r	3, 6, 8, 9, S11, S13	qPCR	antisense	CGTTGCTGTGTCTGCATTTG
mVSG397_f	S11	qPCR	sense	TGAAGCTGTGAAAGGGACAG
mVSG397_r	S11	qPCR	antisense	GAGGGCGAATTGTTTGTTTAGG
mVSG653_f	6, S11	qPCR	sense	GGGCTGTTTCGCGACTAATA
mVSG653_r	6, S11	qPCR	antisense	CGTGGTGAAGTCTCCTGTTT
mVSG639_f	S11	qPCR	sense	CCGACGATGAACACAGTTGA
mVSG639_r	S11	qPCR	antisense	TCTATGCCGTTCGCCTTTAC
mVSG559_f	3, S11	qPCR	sense	AAAGCGGCGAAACAATACTAGA
mVSG559_r	3, S11	qPCR	antisense	GCATGCTGAGACTCTGGATTT
Tb427.10.16370_f	S11	qPCR	sense	AAGCTGGCAAGGCCACAGCG
Tb427.10.16370_r	S11	qPCR	antisense	CTCGGCCGCTTTCAGGGTCG
Tb427.06.5320_f	S11	qPCR	sense	GGCTGCTTGATCGGAGCCGT
Tb427.06.5320_r	S11	qPCR	antisense	ACACTAGCCAGAATGCCGCAC
Tb427.05.4990_f	S11	qPCR	sense	CCCATCCAGTTTCGCCGCCA
Tb427.05.4990_r	S11	qPCR	antisense	TGGTAAGTGCGCAATGAGAATACGTG
Chr11_5B_telomere_f	6, S13	q(RT)PCR	sense	AGGCAGAATGCACCTGTTTA
Chr11_5B_telomere_r	6, S13	q(RT)PCR	antisense	GGCTACTTGAGAACGGTACTTC
Tubulin precursor_f	4	qPCR	sense	GAGGAGGTGGGAAGGGTATATG
Tubulin precursor_r	4	qPCR	antisense	GAAGGCGTGTTGATGAGTTGTA
rDNA A precursor_f	4	qPCR	sense	CCATGCTCTCTCGTGTGTGTA
rDNA A precursor_r	4	qPCR	antisense	TTCCTCAAGGCGTCACTCTATC
VSG2 precursor_f	4	qPCR	sense	TGGAGCGTACACACAAGTGA
VSG2 precursor_r	4	qPCR	antisense	ATGCATTGGCACACTTTCCG
VSG8 precursor_f	4, S12	qPCR	sense	GCACAGCTACAACACCAGAATA
VSG8 precursor_r	4, S12	qPCR	antisense	ATCCCAATCCACTGTGTCTAAC
VSG9 precursor_f	4, S12	qPCR	sense	CTCTTGGCTTCCACCGATTAT
VSG9 precursor_r	4, S12	qPCR	antisense	TGTTTGTGTCGGGTGCTT
mVSG1954 precursor_f	4, S12	qPCR	sense	GTGGCAGCAGTTATGGTAGA
mVSG1954 precursor_r	4, S12	qPCR	antisense	CCGGTGATGTGGAAGAGAAT
VSG up_f	4, S12, S13	qPCR	sense	GGGCACGCAGAACTCTTTA
VSG up_r	4, S12, S13	qPCR	antisense	CCTTGCACATGCACACATC
PESa_f	4	qPCR	sense	GGGTCTGCATGTTGCTTTATTT
PESa_r	4	qPCR	antisense	TCAACCTCCAACATCGTTTCT
PESb_f	4	qPCR	sense	AGGGTAAGCGCGTTGTTT
PESb_r	4	qPCR	antisense	CCATCGATTGTCCCAGAGTATTT
PESc_dicistron_f	4	qPCR	sense	GGGAAGAGTTGAAGGATTGTGG
PESc_dicistron_r	4	qPCR	antisense	CGCTATTGTGAATACGACCCTTA
PESd_dicistron_f	4	qPCR	sense	GAAATTGGGGAAAGGACGACT
PESd_dicistron_r	4	qPCR	antisense	CCTTCCCCATGGTTGTCAT
Tel C20	6, 7, S14	TERRA analysis	antisense	CCCTAACCCTAACCCTAACC
Tel C4	5	TERRA analysis	antisense	CCCTAACCCTAACCCTAACCCTAA
Tel G4	5	TERRA analysis	sense	TTAGGGTTAGGGTTAGGGTTAGGG
Tel A1	7	TERRA analysis	antisense	GTTACCAAAAAGGGGCGC
Tel A2	7	TERRA analysis	antisense	AAAGAGTAGCGGGCATGC
Tel A3	7	TERRA analysis	sense	GCATGCCCGCTACTCTTT
Tel S1	7	TERRA analysis	antisense	CATTGTGTAATACGTGAGCGC
Tel S2	7	TERRA analysis	antisense	TGTTGTCTGAAAGCCGGTC
Tel S3	7	TERRA analysis	sense	GACCGGCTTTCAGACAACA
Tb427PNUTS_recoded_f	9, S16	PNUTS RNAi rescue	sense	ATGCAAGCTTATGAAGTACCTGGAAAACAC
Tb427PNUTS_recodedFLAG_r	9, S16	PNUTS RNAi rescue	antisense	GCATGGATCCTCACTTGTCGTCATCGTCTTTGTAGTCGGAGTGTTGGCCGGACACTTG
Tb427PNUTS-recodedProteinA_r	9, S16	PNUTS RNAi rescue	antisense	GCATGGATCCTCAGGTTGAC
Tb427PNUTS_RVXF_mut_f	9, S16	TbPNUTS RVxF mutagenesis	sense	GAAAGGCGAGGAAAGCGTGCATCGGCGCACGATGATGAG
Tb427PNUTS_RVXF_mut_r	9, S16	TbPNUTS RVxF mutagenesis	antisense	CTCATCATCGTGCGCCGATGCACGCTTTCCTCGCCTTTC
